# Supplementary material for: Dengue genetic divergence generates within-serotype antigenic variation, but serotypes dominate evolutionary dynamics
Source: eLife. 2019 Aug 6;8:e42496. doi: 10.7554/eLife.42496 (PMC6731059; doi:10.7554/eLife.42496)
Supplement: Figure 1—source data 1. [file elife-42496-fig1-data1.csv]

serum	titer	virus
DENV1/BOLIVIA/FSB3363/2010	0.0	DENV1/BOLIVIA/FSB3363/2010
DENV1/CAMBODIA/BIDV1991/2003	1.49476469175	DENV1/BOLIVIA/FSB3363/2010
DENV1/MYANMAR/61117/2005	1.78256246061	DENV1/BOLIVIA/FSB3363/2010
DENV1/NAURU/WESTERNPACIFICDELTA30/1974	0.0588936890536	DENV1/BOLIVIA/FSB3363/2010
DENV1/PERU/IQT6152/2000	2.45943161864	DENV1/BOLIVIA/FSB3363/2010
DENV1/PUERTO_RICO/BIDV852/2006	1.35230174393	DENV1/BOLIVIA/FSB3363/2010
DENV1/VIETNAM/BIDV1937/2008	1.97547768087	DENV1/BOLIVIA/FSB3363/2010
DENV2/TONGA/DELTA30/1974	0.693619564241	DENV1/BOLIVIA/FSB3363/2010
DENV2/VIETNAM/BIDV735/2006	5.40939093614	DENV1/BOLIVIA/FSB3363/2010
DENV3/VIETNAM/BIDV1329/2006	3.98351187721	DENV1/BOLIVIA/FSB3363/2010
DENV1/BOLIVIA/FSB3363/2010	0.0	DENV1/CAMBODIA/BIDV1991/2003
DENV1/CAMBODIA/BIDV1991/2003	0.0	DENV1/CAMBODIA/BIDV1991/2003
DENV1/MYANMAR/61117/2005	1.65592902208	DENV1/CAMBODIA/BIDV1991/2003
DENV1/NAURU/WESTERNPACIFICDELTA30/1974	-0.987927167699	DENV1/CAMBODIA/BIDV1991/2003
DENV1/PERU/IQT6152/2000	2.20013961449	DENV1/CAMBODIA/BIDV1991/2003
DENV1/PUERTO_RICO/BIDV852/2006	1.23446525364	DENV1/CAMBODIA/BIDV1991/2003
DENV1/VIETNAM/BIDV1937/2008	1.72329065727	DENV1/CAMBODIA/BIDV1991/2003
DENV2/TONGA/DELTA30/1974	0.970137199438	DENV1/CAMBODIA/BIDV1991/2003
DENV3/INDONESIA/SLEMANDELTA30/1978	0.554101537016	DENV1/CAMBODIA/BIDV1991/2003
DENV4/DOMINICA/814669DELTA30/1981	0.572334892393	DENV1/CAMBODIA/BIDV1991/2003
DENV1/NAURU/WESTERNPACIFICDELTA30/1974	0.447458976971	DENV1/CAMBODIA/BIDV1995/2003
DENV1/PUERTO_RICO/BIDV852/2006	-0.552541023029	DENV1/CAMBODIA/BIDV1995/2003
DENV1/VIETNAM/BIDV1937/2008	1.07617168049	DENV1/CAMBODIA/BIDV1995/2003
DENV2/VIETNAM/AC21/2003	5.22110372537	DENV1/CAMBODIA/BIDV1995/2003
DENV2/VIETNAM/BIDV735/2006	5.75731423956	DENV1/CAMBODIA/BIDV1995/2003
DENV1/BOLIVIA/FSB3363/2010	-1.91253715875	DENV1/MYANMAR/61117/2005
DENV1/CAMBODIA/BIDV1991/2003	-0.928446738975	DENV1/MYANMAR/61117/2005
DENV1/MYANMAR/61117/2005	0.0	DENV1/MYANMAR/61117/2005
DENV1/PERU/IQT6152/2000	0.830301534641	DENV1/MYANMAR/61117/2005
DENV1/PUERTO_RICO/BIDV852/2006	-1.22753572461	DENV1/MYANMAR/61117/2005
DENV1/VIETNAM/BIDV1937/2008	-0.152415233154	DENV1/MYANMAR/61117/2005
DENV2/VIETNAM/AC20/2003	1.72246602447	DENV1/MYANMAR/61117/2005
DENV3/CAMBODIA/AC23/2011	3.66675659188	DENV1/MYANMAR/61117/2005
DENV3/VIETNAM/BIDV1817/2007	3.58496250072	DENV1/MYANMAR/61117/2005
DENV1/BOLIVIA/FSB3363/2010	0.387023123109	DENV1/NAURU/WESTERNPACIFICDELTA30/1974
DENV1/CAMBODIA/BIDV1991/2003	0.784271308945	DENV1/NAURU/WESTERNPACIFICDELTA30/1974
DENV1/MYANMAR/61117/2005	2.90689059561	DENV1/NAURU/WESTERNPACIFICDELTA30/1974
DENV1/NAURU/WESTERNPACIFICDELTA30/1974	0.0	DENV1/NAURU/WESTERNPACIFICDELTA30/1974
DENV1/PERU/IQT6152/2000	3.93294758318	DENV1/NAURU/WESTERNPACIFICDELTA30/1974
DENV1/PUERTO_RICO/BIDV852/2006	1.54933859099	DENV1/NAURU/WESTERNPACIFICDELTA30/1974
DENV1/VIETNAM/BIDV1937/2008	2.80735492206	DENV1/NAURU/WESTERNPACIFICDELTA30/1974
DENV2/TONGA/DELTA30/1974	2.16568800856	DENV1/NAURU/WESTERNPACIFICDELTA30/1974
DENV3/INDONESIA/SLEMANDELTA30/1978	0.606568956911	DENV1/NAURU/WESTERNPACIFICDELTA30/1974
DENV1/NAURU/WESTERNPACIFICDELTA30/1974	-0.678071905113	DENV1/PERU/IQT6152/2000
DENV1/PUERTO_RICO/BIDV852/2006	-1.7041342017	DENV1/PERU/IQT6152/2000
DENV1/VIETNAM/BIDV1937/2008	-0.0204641025597	DENV1/PERU/IQT6152/2000
DENV2/MALAYSIA/DKD811/2008	0.706268796943	DENV1/PERU/IQT6152/2000
DENV2/NICARAGUA/BIDV533/2005	-0.86249647625	DENV1/PERU/IQT6152/2000
DENV2/NICARAGUA/BIDV571/2006	0.753360032417	DENV1/PERU/IQT6152/2000
DENV2/PERU/IQT2913/1996	0.807354922058	DENV1/PERU/IQT6152/2000
DENV2/TONGA/DELTA30/1974	1.03242147769	DENV1/PERU/IQT6152/2000
DENV2/VIETNAM/AC20/2003	-0.381870635344	DENV1/PERU/IQT6152/2000
DENV2/VIETNAM/BIDV735/2006	2.87689585531	DENV1/PERU/IQT6152/2000
DENV3/FIJI/29472/1992	0.45637829466	DENV1/PERU/IQT6152/2000
DENV3/VIETNAM/BIDV1329/2006	3.3554806546	DENV1/PERU/IQT6152/2000
DENV3/VIETNAM/BIDV1817/2007	1.07400058144	DENV1/PERU/IQT6152/2000
DENV4/BRAZIL/NA/2012	0.11547721742	DENV1/PERU/IQT6152/2000
DENV4/INDONESIA/AC36/1973	0.65207669658	DENV1/PERU/IQT6152/2000
DENV4/PUERTO_RICO/BIDV2446/1999	-0.584962500721	DENV1/PERU/IQT6152/2000
DENV1/MYANMAR/61117/2005	1.93603694127	DENV1/PUERTO_RICO/BIDV852/2006
DENV1/NAURU/WESTERNPACIFICDELTA30/1974	-0.688055993685	DENV1/PUERTO_RICO/BIDV852/2006
DENV1/PUERTO_RICO/BIDV852/2006	0.0	DENV1/PUERTO_RICO/BIDV852/2006
DENV1/VIETNAM/BIDV1937/2008	1.58084639225	DENV1/PUERTO_RICO/BIDV852/2006
DENV2/TONGA/DELTA30/1974	1.15641019497	DENV1/PUERTO_RICO/BIDV852/2006
DENV3/CAMBODIA/AC23/2011	3.40372218605	DENV1/PUERTO_RICO/BIDV852/2006
DENV3/INDONESIA/SLEMANDELTA30/1978	0.577185150129	DENV1/PUERTO_RICO/BIDV852/2006
DENV4/DOMINICA/814669DELTA30/1981	0.779874185635	DENV1/PUERTO_RICO/BIDV852/2006
DENV1/BOLIVIA/FSB3363/2010	-2.14135584925	DENV1/THAILAND/16007/1964
DENV1/CAMBODIA/BIDV1991/2003	-1.85315861167	DENV1/THAILAND/16007/1964
DENV1/MYANMAR/61117/2005	-0.0229004021101	DENV1/THAILAND/16007/1964
DENV1/NAURU/WESTERNPACIFICDELTA30/1974	-3.7889176738	DENV1/THAILAND/16007/1964
DENV1/PERU/IQT6152/2000	0.0	DENV1/THAILAND/16007/1964
DENV1/PUERTO_RICO/BIDV852/2006	-1.85466063684	DENV1/THAILAND/16007/1964
DENV1/VIETNAM/BIDV1937/2008	-0.242275845667	DENV1/THAILAND/16007/1964
DENV2/MALAYSIA/DKD811/2008	1.49476469175	DENV1/THAILAND/16007/1964
DENV2/NICARAGUA/BIDV533/2005	0.0	DENV1/THAILAND/16007/1964
DENV2/NICARAGUA/BIDV571/2006	1.97575245375	DENV1/THAILAND/16007/1964
DENV2/PERU/IQT2913/1996	0.691877704638	DENV1/THAILAND/16007/1964
DENV2/TONGA/DELTA30/1974	-0.16551789992	DENV1/THAILAND/16007/1964
DENV2/VIETNAM/AC20/2003	0.956931278108	DENV1/THAILAND/16007/1964
DENV2/VIETNAM/AC21/2003	5.08360020162	DENV1/THAILAND/16007/1964
DENV2/VIETNAM/BIDV735/2006	4.46185835603	DENV1/THAILAND/16007/1964
DENV3/CAMBODIA/AC23/2011	3.18132976471	DENV1/THAILAND/16007/1964
DENV3/FIJI/29472/1992	1.42321143072	DENV1/THAILAND/16007/1964
DENV3/INDONESIA/SLEMANDELTA30/1978	0.0216064561894	DENV1/THAILAND/16007/1964
DENV3/NICARAGUA/BIDV4753/2009	0.932885804141	DENV1/THAILAND/16007/1964
DENV3/VIETNAM/BIDV1329/2006	2.48874718546	DENV1/THAILAND/16007/1964
DENV3/VIETNAM/BIDV1817/2007	1.54933859099	DENV1/THAILAND/16007/1964
DENV4/CAMBODIA/NA/2010	1.76553474636	DENV1/THAILAND/16007/1964
DENV4/DOMINICA/814669DELTA30/1981	0.62243720614	DENV1/THAILAND/16007/1964
DENV1/BOLIVIA/FSB3363/2010	0.0874628412503	DENV1/VENEZUELA/OBT1298/2000
DENV1/CAMBODIA/BIDV1991/2003	1.36923380967	DENV1/VENEZUELA/OBT1298/2000
DENV1/MYANMAR/61117/2005	2.93603694127	DENV1/VENEZUELA/OBT1298/2000
DENV1/NAURU/WESTERNPACIFICDELTA30/1974	-0.6322682155	DENV1/VENEZUELA/OBT1298/2000
DENV1/PERU/IQT6152/2000	2.66818436343	DENV1/VENEZUELA/OBT1298/2000
DENV1/PUERTO_RICO/BIDV852/2006	1.44745897697	DENV1/VENEZUELA/OBT1298/2000
DENV1/VIETNAM/BIDV1937/2008	2.16580889297	DENV1/VENEZUELA/OBT1298/2000
DENV2/TONGA/DELTA30/1974	1.04663533691	DENV1/VENEZUELA/OBT1298/2000
DENV3/INDONESIA/SLEMANDELTA30/1978	0.902024840437	DENV1/VENEZUELA/OBT1298/2000
DENV4/DOMINICA/814669DELTA30/1981	0.835369298227	DENV1/VENEZUELA/OBT1298/2000
DENV1/BOLIVIA/FSB3363/2010	-0.234465253637	DENV1/VIETNAM/BIDV1937/2008
DENV1/CAMBODIA/BIDV1991/2003	0.0	DENV1/VIETNAM/BIDV1937/2008
DENV1/MYANMAR/61117/2005	1.66810373602	DENV1/VIETNAM/BIDV1937/2008
DENV1/NAURU/WESTERNPACIFICDELTA30/1974	-0.325770161182	DENV1/VIETNAM/BIDV1937/2008
DENV1/PERU/IQT6152/2000	2.62982388973	DENV1/VIETNAM/BIDV1937/2008
DENV1/PUERTO_RICO/BIDV852/2006	-0.772589503897	DENV1/VIETNAM/BIDV1937/2008
DENV1/VIETNAM/BIDV1937/2008	0.0	DENV1/VIETNAM/BIDV1937/2008
DENV2/MALAYSIA/DKD811/2008	1.6322682155	DENV1/VIETNAM/BIDV1937/2008
DENV2/NICARAGUA/BIDV571/2006	2.42321143072	DENV1/VIETNAM/BIDV1937/2008
DENV2/PERU/IQT2913/1996	1.07038932789	DENV1/VIETNAM/BIDV1937/2008
DENV2/TONGA/DELTA30/1974	1.62803122261	DENV1/VIETNAM/BIDV1937/2008
DENV2/VIETNAM/BIDV735/2006	5.75731423956	DENV1/VIETNAM/BIDV1937/2008
DENV3/FIJI/29472/1992	2.42321143072	DENV1/VIETNAM/BIDV1937/2008
DENV3/INDONESIA/SLEMANDELTA30/1978	0.902024840437	DENV1/VIETNAM/BIDV1937/2008
DENV3/VIETNAM/BIDV1817/2007	3.0	DENV1/VIETNAM/BIDV1937/2008
DENV4/DOMINICA/814669DELTA30/1981	0.844829627476	DENV1/VIETNAM/BIDV1937/2008
DENV2/MALAYSIA/DKD811/2008	0.6322682155	DENV2/BRAZIL/BR161/2004
DENV2/NICARAGUA/BIDV571/2006	0.154722594799	DENV2/BRAZIL/BR161/2004
DENV2/PERU/IQT2913/1996	0.584962500721	DENV2/BRAZIL/BR161/2004
DENV2/TONGA/DELTA30/1974	2.4194446008	DENV2/BRAZIL/BR161/2004
DENV2/VIETNAM/AC20/2003	0.400537929584	DENV2/BRAZIL/BR161/2004
DENV2/VIETNAM/AC21/2003	5.08360020162	DENV2/BRAZIL/BR161/2004
DENV2/VIETNAM/BIDV735/2006	-0.0547171697091	DENV2/BRAZIL/BR161/2004
DENV1/NAURU/WESTERNPACIFICDELTA30/1974	-0.0473057147784	DENV2/CAMBODIA/BIDV3924/2008
DENV2/NICARAGUA/BIDV571/2006	1.97575245375	DENV2/CAMBODIA/BIDV3924/2008
DENV2/TONGA/DELTA30/1974	0.753562104697	DENV2/CAMBODIA/BIDV3924/2008
DENV2/VIETNAM/AC20/2003	1.45943161864	DENV2/CAMBODIA/BIDV3924/2008
DENV2/VIETNAM/BIDV735/2006	1.53726575869	DENV2/CAMBODIA/BIDV3924/2008
DENV3/INDONESIA/SLEMANDELTA30/1978	-0.0979751595633	DENV2/CAMBODIA/BIDV3924/2008
DENV4/DOMINICA/814669DELTA30/1981	0.984232684142	DENV2/CAMBODIA/BIDV3924/2008
DENV2/NICARAGUA/BIDV571/2006	1.29768054864	DENV2/CAMBODIA/BIDV4265/2007
DENV2/TONGA/DELTA30/1974	2.32980738832	DENV2/CAMBODIA/BIDV4265/2007
DENV2/VIETNAM/AC20/2003	1.72246602447	DENV2/CAMBODIA/BIDV4265/2007
DENV2/VIETNAM/BIDV735/2006	0.983126181436	DENV2/CAMBODIA/BIDV4265/2007
DENV1/PERU/IQT6152/2000	6.96442581466	DENV2/CAMBODIA/D2T0601085/2009
DENV2/NICARAGUA/BIDV533/2005	0.0	DENV2/CAMBODIA/D2T0601085/2009
DENV2/NICARAGUA/BIDV571/2006	0.928446738975	DENV2/CAMBODIA/D2T0601085/2009
DENV2/VIETNAM/AC20/2003	1.04439411936	DENV2/CAMBODIA/D2T0601085/2009
DENV2/VIETNAM/BIDV735/2006	1.59469403874	DENV2/CAMBODIA/D2T0601085/2009
DENV1/NAURU/WESTERNPACIFICDELTA30/1974	-0.341036917835	DENV2/GUYANA/08221/2000
DENV1/PERU/IQT6152/2000	7.72996056102	DENV2/GUYANA/08221/2000
DENV2/CAMBODIA/D2T0601085/2009	1.2587342684	DENV2/GUYANA/08221/2000
DENV2/NICARAGUA/BIDV571/2006	-0.326810316267	DENV2/GUYANA/08221/2000
DENV2/TONGA/DELTA30/1974	1.27858206496	DENV2/GUYANA/08221/2000
DENV2/VIETNAM/AC20/2003	0.186413124231	DENV2/GUYANA/08221/2000
DENV2/VIETNAM/BIDV735/2006	2.09262454637	DENV2/GUYANA/08221/2000
DENV3/CAMBODIA/AC23/2011	3.28824496863	DENV2/GUYANA/08221/2000
DENV3/INDONESIA/SLEMANDELTA30/1978	0.430719121511	DENV2/GUYANA/08221/2000
DENV4/BRAZIL/NA/2012	0.241008099504	DENV2/GUYANA/08221/2000
DENV4/CAMBODIA/NA/2010	1.62803122261	DENV2/GUYANA/08221/2000
DENV4/DOMINICA/814669DELTA30/1981	0.656938079505	DENV2/GUYANA/08221/2000
DENV1/CAMBODIA/BIDV1991/2003	1.36923380967	DENV2/INDIA/742295/1974
DENV1/NAURU/WESTERNPACIFICDELTA30/1974	0.0995356735509	DENV2/INDIA/742295/1974
DENV1/PERU/IQT6152/2000	7.35144893776	DENV2/INDIA/742295/1974
DENV2/CAMBODIA/D2T0601085/2009	1.74416109557	DENV2/INDIA/742295/1974
DENV2/NICARAGUA/BIDV533/2005	0.13750352375	DENV2/INDIA/742295/1974
DENV2/NICARAGUA/BIDV571/2006	-0.139724763667	DENV2/INDIA/742295/1974
DENV2/PERU/IQT2913/1996	0.304854581528	DENV2/INDIA/742295/1974
DENV2/TONGA/DELTA30/1974	1.24541520103	DENV2/INDIA/742295/1974
DENV2/VIETNAM/AC20/2003	0.874469117916	DENV2/INDIA/742295/1974
DENV2/VIETNAM/AC21/2003	5.22110372537	DENV2/INDIA/742295/1974
DENV2/VIETNAM/BIDV735/2006	1.16962194608	DENV2/INDIA/742295/1974
DENV3/INDONESIA/SLEMANDELTA30/1978	0.850494539797	DENV2/INDIA/742295/1974
DENV4/DOMINICA/814669DELTA30/1981	1.01594154387	DENV2/INDIA/742295/1974
DENV1/NAURU/WESTERNPACIFICDELTA30/1974	-0.20163386117	DENV2/MALAYSIA/DKD811/2008
DENV2/CAMBODIA/D2T0601085/2009	2.60665757182	DENV2/MALAYSIA/DKD811/2008
DENV2/MALAYSIA/DKD811/2008	0.0	DENV2/MALAYSIA/DKD811/2008
DENV2/NICARAGUA/BIDV571/2006	0.673189683733	DENV2/MALAYSIA/DKD811/2008
DENV2/PERU/IQT2913/1996	0.392317422779	DENV2/MALAYSIA/DKD811/2008
DENV2/TONGA/DELTA30/1974	0.622213896018	DENV2/MALAYSIA/DKD811/2008
DENV2/VIETNAM/AC20/2003	0.520832163301	DENV2/MALAYSIA/DKD811/2008
DENV2/VIETNAM/BIDV735/2006	1.2167458582	DENV2/MALAYSIA/DKD811/2008
DENV3/INDONESIA/SLEMANDELTA30/1978	0.752647216398	DENV2/MALAYSIA/DKD811/2008
DENV3/VIETNAM/BIDV1817/2007	3.44745897697	DENV2/MALAYSIA/DKD811/2008
DENV4/DOMINICA/814669DELTA30/1981	1.01594154387	DENV2/MALAYSIA/DKD811/2008
DENV1/NAURU/WESTERNPACIFICDELTA30/1974	0.537656785943	DENV2/NICARAGUA/BIDV533/2005
DENV1/PERU/IQT6152/2000	7.72996056102	DENV2/NICARAGUA/BIDV533/2005
DENV1/PUERTO_RICO/BIDV852/2006	3.0	DENV2/NICARAGUA/BIDV533/2005
DENV2/MALAYSIA/DKD811/2008	0.49476469175	DENV2/NICARAGUA/BIDV533/2005
DENV2/NICARAGUA/BIDV533/2005	0.0	DENV2/NICARAGUA/BIDV533/2005
DENV2/NICARAGUA/BIDV571/2006	-0.526747886776	DENV2/NICARAGUA/BIDV533/2005
DENV2/PERU/IQT2913/1996	0.584962500721	DENV2/NICARAGUA/BIDV533/2005
DENV2/TONGA/DELTA30/1974	0.936662494887	DENV2/NICARAGUA/BIDV533/2005
DENV2/VIETNAM/AC20/2003	0.796466605915	DENV2/NICARAGUA/BIDV533/2005
DENV2/VIETNAM/AC21/2003	4.37310681881	DENV2/NICARAGUA/BIDV533/2005
DENV2/VIETNAM/BIDV735/2006	1.28896789611	DENV2/NICARAGUA/BIDV533/2005
DENV3/INDONESIA/SLEMANDELTA30/1978	0.776493958353	DENV2/NICARAGUA/BIDV533/2005
DENV3/VIETNAM/BIDV1329/2006	3.98351187721	DENV2/NICARAGUA/BIDV533/2005
DENV4/DOMINICA/814669DELTA30/1981	0.971741739958	DENV2/NICARAGUA/BIDV533/2005
DENV1/NAURU/WESTERNPACIFICDELTA30/1974	0.321928094887	DENV2/NICARAGUA/BIDV571/2006
DENV1/PUERTO_RICO/BIDV852/2006	3.44745897697	DENV2/NICARAGUA/BIDV571/2006
DENV2/MALAYSIA/DKD811/2008	0.706268796943	DENV2/NICARAGUA/BIDV571/2006
DENV2/NICARAGUA/BIDV533/2005	-0.34792330342	DENV2/NICARAGUA/BIDV571/2006
DENV2/NICARAGUA/BIDV571/2006	0.0	DENV2/NICARAGUA/BIDV571/2006
DENV2/PERU/IQT2913/1996	0.304854581528	DENV2/NICARAGUA/BIDV571/2006
DENV2/TONGA/DELTA30/1974	0.25198785495	DENV2/NICARAGUA/BIDV571/2006
DENV2/VIETNAM/AC20/2003	0.13750352375	DENV2/NICARAGUA/BIDV571/2006
DENV2/VIETNAM/AC21/2003	4.54303182026	DENV2/NICARAGUA/BIDV571/2006
DENV2/VIETNAM/BIDV735/2006	1.41908433234	DENV2/NICARAGUA/BIDV571/2006
DENV3/INDONESIA/SLEMANDELTA30/1978	0.633536004511	DENV2/NICARAGUA/BIDV571/2006
DENV3/VIETNAM/BIDV1329/2006	3.98351187721	DENV2/NICARAGUA/BIDV571/2006
DENV4/DOMINICA/814669DELTA30/1981	0.829722735086	DENV2/NICARAGUA/BIDV571/2006
DENV1/NAURU/WESTERNPACIFICDELTA30/1974	0.447458976971	DENV2/PAPUANEWGUINEA/NEWGUINEAC/1944
DENV1/PERU/IQT6152/2000	7.59245703727	DENV2/PAPUANEWGUINEA/NEWGUINEAC/1944
DENV2/CAMBODIA/D2T0601085/2009	2.48112668974	DENV2/PAPUANEWGUINEA/NEWGUINEAC/1944
DENV2/NICARAGUA/BIDV533/2005	-0.710493382805	DENV2/PAPUANEWGUINEA/NEWGUINEAC/1944
DENV2/PERU/IQT2913/1996	0.0703893278914	DENV2/PAPUANEWGUINEA/NEWGUINEAC/1944
DENV2/TONGA/DELTA30/1974	1.40439025508	DENV2/PAPUANEWGUINEA/NEWGUINEAC/1944
DENV2/VIETNAM/AC20/2003	-1.10535300015	DENV2/PAPUANEWGUINEA/NEWGUINEAC/1944
DENV2/VIETNAM/BIDV735/2006	5.2167458582	DENV2/PAPUANEWGUINEA/NEWGUINEAC/1944
DENV4/DOMINICA/814669DELTA30/1981	1.18586654531	DENV2/PAPUANEWGUINEA/NEWGUINEAC/1944
DENV1/NAURU/WESTERNPACIFICDELTA30/1974	-0.496831590442	DENV2/PERU/IQT2913/1996
DENV1/PERU/IQT6152/2000	5.96442581466	DENV2/PERU/IQT2913/1996
DENV1/PUERTO_RICO/BIDV852/2006	2.81942775436	DENV2/PERU/IQT2913/1996
DENV2/MALAYSIA/DKD811/2008	-0.0458036896131	DENV2/PERU/IQT2913/1996
DENV2/NICARAGUA/BIDV533/2005	-1.0	DENV2/PERU/IQT2913/1996
DENV2/NICARAGUA/BIDV571/2006	-0.457206953523	DENV2/PERU/IQT2913/1996
DENV2/PERU/IQT2913/1996	0.0	DENV2/PERU/IQT2913/1996
DENV2/TONGA/DELTA30/1974	0.613852287443	DENV2/PERU/IQT2913/1996
DENV2/VIETNAM/AC20/2003	-0.599462070416	DENV2/PERU/IQT2913/1996
DENV2/VIETNAM/AC21/2003	3.84259210211	DENV2/PERU/IQT2913/1996
DENV2/VIETNAM/BIDV735/2006	0.505939424496	DENV2/PERU/IQT2913/1996
DENV3/INDONESIA/SLEMANDELTA30/1978	0.0395283641866	DENV2/PERU/IQT2913/1996
DENV3/VIETNAM/BIDV1329/2006	4.12101540096	DENV2/PERU/IQT2913/1996
DENV3/VIETNAM/BIDV1817/2007	3.44745897697	DENV2/PERU/IQT2913/1996
DENV4/CAMBODIA/NA/2010	1.76553474636	DENV2/PERU/IQT2913/1996
DENV4/DOMINICA/814669DELTA30/1981	0.807354922058	DENV2/PERU/IQT2913/1996
DENV1/BOLIVIA/FSB3363/2010	0.387023123109	DENV2/SENEGAL/0674/1970
DENV1/CAMBODIA/BIDV1991/2003	0.784271308945	DENV2/SENEGAL/0674/1970
DENV1/MYANMAR/61117/2005	3.64385618977	DENV2/SENEGAL/0674/1970
DENV1/PERU/IQT6152/2000	4.39367717315	DENV2/SENEGAL/0674/1970
DENV1/PUERTO_RICO/BIDV852/2006	3.58496250072	DENV2/SENEGAL/0674/1970
DENV2/CAMBODIA/D2T0601085/2009	0.896164189015	DENV2/SENEGAL/0674/1970
DENV2/MALAYSIA/DKD811/2008	-0.331205908475	DENV2/SENEGAL/0674/1970
DENV2/NICARAGUA/BIDV533/2005	-0.628031222613	DENV2/SENEGAL/0674/1970
DENV2/NICARAGUA/BIDV571/2006	-0.071553261025	DENV2/SENEGAL/0674/1970
DENV2/PERU/IQT2913/1996	0.691877704638	DENV2/SENEGAL/0674/1970
DENV2/SENEGAL/0674/1970	0.0	DENV2/SENEGAL/0674/1970
DENV2/TONGA/DELTA30/1974	1.47602812917	DENV2/SENEGAL/0674/1970
DENV2/VIETNAM/AC20/2003	-0.0848888975865	DENV2/SENEGAL/0674/1970
DENV2/VIETNAM/AC21/2003	5.15071439748	DENV2/SENEGAL/0674/1970
DENV2/VIETNAM/BIDV735/2006	3.04682085675	DENV2/SENEGAL/0674/1970
DENV3/CAMBODIA/AC23/2011	2.52925306813	DENV2/SENEGAL/0674/1970
DENV3/MYANMAR/80931/2008	0.552541023029	DENV2/SENEGAL/0674/1970
DENV3/NICARAGUA/BIDV4753/2009	0.807354922058	DENV2/SENEGAL/0674/1970
DENV3/PUERTO_RICO/429965/2006	2.47643804394	DENV2/SENEGAL/0674/1970
DENV3/VIETNAM/BIDV1817/2007	2.73696559417	DENV2/SENEGAL/0674/1970
DENV4/BRAZIL/NA/2012	0.241008099504	DENV2/SENEGAL/0674/1970
DENV4/CAMBODIA/AC33/2011	0.321928094887	DENV2/SENEGAL/0674/1970
DENV4/CAMBODIA/NA/2010	1.62803122261	DENV2/SENEGAL/0674/1970
DENV1/NAURU/WESTERNPACIFICDELTA30/1974	-0.357812630586	DENV2/TONGA/DELTA30/1974
DENV1/PERU/IQT6152/2000	6.46692615518	DENV2/TONGA/DELTA30/1974
DENV1/VIETNAM/BIDV1937/2008	4.86624861111	DENV2/TONGA/DELTA30/1974
DENV2/CAMBODIA/D2T0601085/2009	1.06608919046	DENV2/TONGA/DELTA30/1974
DENV2/MALAYSIA/DKD811/2008	0.0962153152593	DENV2/TONGA/DELTA30/1974
DENV2/NICARAGUA/BIDV533/2005	-0.34792330342	DENV2/TONGA/DELTA30/1974
DENV2/NICARAGUA/BIDV571/2006	-0.161751069997	DENV2/TONGA/DELTA30/1974
DENV2/PERU/IQT2913/1996	0.584962500721	DENV2/TONGA/DELTA30/1974
DENV2/TONGA/DELTA30/1974	0.0	DENV2/TONGA/DELTA30/1974
DENV2/VIETNAM/AC20/2003	-0.909802191028	DENV2/TONGA/DELTA30/1974
DENV2/VIETNAM/AC21/2003	4.7356768982	DENV2/TONGA/DELTA30/1974
DENV2/VIETNAM/BIDV735/2006	1.34946711849	DENV2/TONGA/DELTA30/1974
DENV3/CAMBODIA/AC23/2011	3.18132976471	DENV2/TONGA/DELTA30/1974
DENV3/INDONESIA/SLEMANDELTA30/1978	-0.0648082956281	DENV2/TONGA/DELTA30/1974
DENV3/MYANMAR/80931/2008	0.552541023029	DENV2/TONGA/DELTA30/1974
DENV3/PUERTO_RICO/429965/2006	3.54056838136	DENV2/TONGA/DELTA30/1974
DENV3/VIETNAM/BIDV1329/2006	3.98351187721	DENV2/TONGA/DELTA30/1974
DENV3/VIETNAM/BIDV1817/2007	3.58496250072	DENV2/TONGA/DELTA30/1974
DENV4/CAMBODIA/NA/2010	1.18057224564	DENV2/TONGA/DELTA30/1974
DENV4/DOMINICA/814669DELTA30/1981	0.497810551626	DENV2/TONGA/DELTA30/1974
DENV1/NAURU/WESTERNPACIFICDELTA30/1974	0.0848888975865	DENV2/VIETNAM/AC20/2003
DENV1/PERU/IQT6152/2000	7.05188865591	DENV2/VIETNAM/AC20/2003
DENV1/PUERTO_RICO/BIDV852/2006	2.73696559417	DENV2/VIETNAM/AC20/2003
DENV1/VIETNAM/BIDV1937/2008	4.64385618977	DENV2/VIETNAM/AC20/2003
DENV2/CAMBODIA/D2T0601085/2009	2.36564947232	DENV2/VIETNAM/AC20/2003
DENV2/MALAYSIA/DKD811/2008	-0.50523530825	DENV2/VIETNAM/AC20/2003
DENV2/NICARAGUA/BIDV533/2005	-1.06413033742	DENV2/VIETNAM/AC20/2003
DENV2/NICARAGUA/BIDV571/2006	-1.02424754625	DENV2/VIETNAM/AC20/2003
DENV2/PERU/IQT2913/1996	0.392317422779	DENV2/VIETNAM/AC20/2003
DENV2/TONGA/DELTA30/1974	0.570887315509	DENV2/VIETNAM/AC20/2003
DENV2/VIETNAM/AC20/2003	0.0	DENV2/VIETNAM/AC20/2003
DENV2/VIETNAM/AC21/2003	3.95806931953	DENV2/VIETNAM/AC20/2003
DENV2/VIETNAM/BIDV735/2006	-0.394278939112	DENV2/VIETNAM/AC20/2003
DENV3/INDONESIA/SLEMANDELTA30/1978	0.42734439473	DENV2/VIETNAM/AC20/2003
DENV3/VIETNAM/BIDV1329/2006	3.74250377771	DENV2/VIETNAM/AC20/2003
DENV3/VIETNAM/BIDV1817/2007	3.44745897697	DENV2/VIETNAM/AC20/2003
DENV4/DOMINICA/814669DELTA30/1981	0.656938079505	DENV2/VIETNAM/AC20/2003
DENV4/INDONESIA/AC36/1973	1.13750352375	DENV2/VIETNAM/AC20/2003
DENV1/BOLIVIA/FSB3363/2010	0.765534746363	DENV2/VIETNAM/AC21/2003
DENV1/CAMBODIA/BIDV1991/2003	1.36923380967	DENV2/VIETNAM/AC21/2003
DENV1/MYANMAR/61117/2005	4.74339186333	DENV2/VIETNAM/AC21/2003
DENV1/NAURU/WESTERNPACIFICDELTA30/1974	-0.168397531696	DENV2/VIETNAM/AC21/2003
DENV1/PERU/IQT6152/2000	4.80396114246	DENV2/VIETNAM/AC21/2003
DENV1/PUERTO_RICO/BIDV852/2006	0.678071905113	DENV2/VIETNAM/AC21/2003
DENV1/VIETNAM/BIDV1937/2008	4.75077139369	DENV2/VIETNAM/AC21/2003
DENV2/CAMBODIA/D2T0601085/2009	0.0	DENV2/VIETNAM/AC21/2003
DENV2/MALAYSIA/DKD811/2008	-2.02308361311	DENV2/VIETNAM/AC21/2003
DENV2/NICARAGUA/BIDV533/2005	-2.49476469175	DENV2/VIETNAM/AC21/2003
DENV2/NICARAGUA/BIDV571/2006	-2.83845613935	DENV2/VIETNAM/AC21/2003
DENV2/PERU/IQT2913/1996	-0.855610090665	DENV2/VIETNAM/AC21/2003
DENV2/SENEGAL/0674/1970	0.0931094043915	DENV2/VIETNAM/AC21/2003
DENV2/TONGA/DELTA30/1974	-2.44374531216	DENV2/VIETNAM/AC21/2003
DENV2/VIETNAM/AC20/2003	-2.1747744011	DENV2/VIETNAM/AC21/2003
DENV2/VIETNAM/AC21/2003	0.0	DENV2/VIETNAM/AC21/2003
DENV2/VIETNAM/BIDV735/2006	-3.14725196416	DENV2/VIETNAM/AC21/2003
DENV3/CAMBODIA/AC23/2011	2.59636726399	DENV2/VIETNAM/AC21/2003
DENV3/FIJI/29472/1992	2.0752881273	DENV2/VIETNAM/AC21/2003
DENV3/INDONESIA/SLEMANDELTA30/1978	0.407260148687	DENV2/VIETNAM/AC21/2003
DENV3/MYANMAR/80931/2008	0.758991900496	DENV2/VIETNAM/AC21/2003
DENV3/NICARAGUA/BIDV4753/2009	0.48542682717	DENV2/VIETNAM/AC21/2003
DENV3/PUERTO_RICO/429965/2006	3.19264507794	DENV2/VIETNAM/AC21/2003
DENV3/VIETNAM/BIDV1329/2006	4.12101540096	DENV2/VIETNAM/AC21/2003
DENV3/VIETNAM/BIDV1817/2007	2.81942775436	DENV2/VIETNAM/AC21/2003
DENV4/BRAZIL/NA/2012	0.241008099504	DENV2/VIETNAM/AC21/2003
DENV4/CAMBODIA/AC33/2011	0.0	DENV2/VIETNAM/AC21/2003
DENV4/CAMBODIA/NA/2010	1.18057224564	DENV2/VIETNAM/AC21/2003
DENV4/DOMINICA/814669DELTA30/1981	0.863938450424	DENV2/VIETNAM/AC21/2003
DENV4/NICARAGUA/703/1999	1.05444778402	DENV2/VIETNAM/AC21/2003
DENV4/PUERTO_RICO/BIDV2446/1999	-0.378511623254	DENV2/VIETNAM/AC21/2003
DENV1/NAURU/WESTERNPACIFICDELTA30/1974	0.447458976971	DENV2/VIETNAM/BIDV735/2006
DENV2/CAMBODIA/D2T0601085/2009	1.81816167701	DENV2/VIETNAM/BIDV735/2006
DENV2/MALAYSIA/DKD811/2008	-0.175086706558	DENV2/VIETNAM/BIDV735/2006
DENV2/PERU/IQT2913/1996	-0.131244533278	DENV2/VIETNAM/BIDV735/2006
DENV2/TONGA/DELTA30/1974	1.18442457114	DENV2/VIETNAM/BIDV735/2006
DENV2/VIETNAM/AC20/2003	0.0901978089716	DENV2/VIETNAM/BIDV735/2006
DENV2/VIETNAM/BIDV735/2006	0.0	DENV2/VIETNAM/BIDV735/2006
DENV4/DOMINICA/814669DELTA30/1981	0.835369298227	DENV2/VIETNAM/BIDV735/2006
DENV2/TONGA/DELTA30/1974	2.11988431894	DENV3/CAMBODIA/AC23/2011
DENV3/CAMBODIA/AC23/2011	0.0	DENV3/CAMBODIA/AC23/2011
DENV3/FIJI/29472/1992	2.42321143072	DENV3/CAMBODIA/AC23/2011
DENV3/INDONESIA/SLEMANDELTA30/1978	-0.169058257625	DENV3/CAMBODIA/AC23/2011
DENV3/MYANMAR/80931/2008	0.65207669658	DENV3/CAMBODIA/AC23/2011
DENV3/NICARAGUA/BIDV4753/2009	0.807354922058	DENV3/CAMBODIA/AC23/2011
DENV3/PUERTO_RICO/429965/2006	1.75207248656	DENV3/CAMBODIA/AC23/2011
DENV3/VIETNAM/BIDV1329/2006	2.19501598241	DENV3/CAMBODIA/AC23/2011
DENV3/VIETNAM/BIDV1817/2007	3.0	DENV3/CAMBODIA/AC23/2011
DENV1/MYANMAR/61117/2005	5.2288186905	DENV3/FIJI/29472/1992
DENV1/NAURU/WESTERNPACIFICDELTA30/1974	0.49185309633	DENV3/FIJI/29472/1992
DENV1/PERU/IQT6152/2000	7.35144893776	DENV3/FIJI/29472/1992
DENV1/PUERTO_RICO/BIDV852/2006	2.81942775436	DENV3/FIJI/29472/1992
DENV2/TONGA/DELTA30/1974	2.00440710152	DENV3/FIJI/29472/1992
DENV2/VIETNAM/AC21/2003	5.22110372537	DENV3/FIJI/29472/1992
DENV3/CAMBODIA/AC23/2011	0.613645255425	DENV3/FIJI/29472/1992
DENV3/FIJI/29472/1992	0.0	DENV3/FIJI/29472/1992
DENV3/INDONESIA/SLEMANDELTA30/1978	-0.445898462984	DENV3/FIJI/29472/1992
DENV3/MYANMAR/80931/2008	-0.750021746992	DENV3/FIJI/29472/1992
DENV3/NICARAGUA/BIDV4753/2009	0.392317422779	DENV3/FIJI/29472/1992
DENV3/PUERTO_RICO/429965/2006	1.14201900487	DENV3/FIJI/29472/1992
DENV3/VIETNAM/BIDV1329/2006	1.3136604789	DENV3/FIJI/29472/1992
DENV3/VIETNAM/BIDV1817/2007	-0.0703893278914	DENV3/FIJI/29472/1992
DENV4/DOMINICA/814669DELTA30/1981	1.11547721742	DENV3/FIJI/29472/1992
DENV2/TONGA/DELTA30/1974	-0.621582667458	DENV3/INDONESIA/SLEMANDELTA30/1978
DENV2/VIETNAM/BIDV735/2006	5.75731423956	DENV3/INDONESIA/SLEMANDELTA30/1978
DENV3/CAMBODIA/AC23/2011	1.18132976471	DENV3/INDONESIA/SLEMANDELTA30/1978
DENV3/FIJI/29472/1992	1.79518020811	DENV3/INDONESIA/SLEMANDELTA30/1978
DENV3/INDONESIA/SLEMANDELTA30/1978	0.0	DENV3/INDONESIA/SLEMANDELTA30/1978
DENV3/MYANMAR/80931/2008	0.758991900496	DENV3/INDONESIA/SLEMANDELTA30/1978
DENV3/PUERTO_RICO/429965/2006	2.75207248656	DENV3/INDONESIA/SLEMANDELTA30/1978
DENV3/VIETNAM/BIDV1329/2006	2.08539149123	DENV3/INDONESIA/SLEMANDELTA30/1978
DENV3/VIETNAM/BIDV1817/2007	1.32192809489	DENV3/INDONESIA/SLEMANDELTA30/1978
DENV4/DOMINICA/814669DELTA30/1981	0.922832139478	DENV3/INDONESIA/SLEMANDELTA30/1978
DENV3/CAMBODIA/AC23/2011	0.344828496997	DENV3/MYANMAR/80931/2008
DENV3/FIJI/29472/1992	1.0752881273	DENV3/MYANMAR/80931/2008
DENV3/MYANMAR/80931/2008	0.0	DENV3/MYANMAR/80931/2008
DENV3/NICARAGUA/BIDV4753/2009	0.691877704638	DENV3/MYANMAR/80931/2008
DENV3/PUERTO_RICO/429965/2006	1.32757465803	DENV3/MYANMAR/80931/2008
DENV3/VIETNAM/BIDV1329/2006	2.39854937649	DENV3/MYANMAR/80931/2008
DENV3/VIETNAM/BIDV1817/2007	1.69743722998	DENV3/MYANMAR/80931/2008
DENV1/NAURU/WESTERNPACIFICDELTA30/1974	0.134301091712	DENV3/NICARAGUA/BIDV4753/2009
DENV2/PERU/IQT2913/1996	1.07038932789	DENV3/NICARAGUA/BIDV4753/2009
DENV2/TONGA/DELTA30/1974	1.26190332382	DENV3/NICARAGUA/BIDV4753/2009
DENV2/VIETNAM/BIDV735/2006	5.89481776331	DENV3/NICARAGUA/BIDV4753/2009
DENV3/CAMBODIA/AC23/2011	0.798860127892	DENV3/NICARAGUA/BIDV4753/2009
DENV3/FIJI/29472/1992	1.88264304936	DENV3/NICARAGUA/BIDV4753/2009
DENV3/INDONESIA/SLEMANDELTA30/1978	-0.583401986734	DENV3/NICARAGUA/BIDV4753/2009
DENV3/MYANMAR/80931/2008	0.371968777387	DENV3/NICARAGUA/BIDV4753/2009
DENV3/NICARAGUA/BIDV4753/2009	0.0	DENV3/NICARAGUA/BIDV4753/2009
DENV3/PUERTO_RICO/429965/2006	0.272079545437	DENV3/NICARAGUA/BIDV4753/2009
DENV3/VIETNAM/BIDV1329/2006	2.63558857379	DENV3/NICARAGUA/BIDV4753/2009
DENV3/VIETNAM/BIDV1817/2007	2.20645087747	DENV3/NICARAGUA/BIDV4753/2009
DENV4/DOMINICA/814669DELTA30/1981	0.807354922058	DENV3/NICARAGUA/BIDV4753/2009
DENV1/NAURU/WESTERNPACIFICDELTA30/1974	0.0	DENV3/PUERTO_RICO/429965/2006
DENV1/PERU/IQT6152/2000	7.59245703727	DENV3/PUERTO_RICO/429965/2006
DENV2/TONGA/DELTA30/1974	1.31252939689	DENV3/PUERTO_RICO/429965/2006
DENV2/VIETNAM/BIDV735/2006	5.51630614005	DENV3/PUERTO_RICO/429965/2006
DENV3/CAMBODIA/AC23/2011	0.465122730715	DENV3/PUERTO_RICO/429965/2006
DENV3/FIJI/29472/1992	1.18220333122	DENV3/PUERTO_RICO/429965/2006
DENV3/INDONESIA/SLEMANDELTA30/1978	-1.11427697189	DENV3/PUERTO_RICO/429965/2006
DENV3/MYANMAR/80931/2008	-0.125530882084	DENV3/PUERTO_RICO/429965/2006
DENV3/NICARAGUA/BIDV4753/2009	-0.192645077942	DENV3/PUERTO_RICO/429965/2006
DENV3/PUERTO_RICO/429965/2006	0.0	DENV3/PUERTO_RICO/429965/2006
DENV3/VIETNAM/BIDV1329/2006	1.29319637634	DENV3/PUERTO_RICO/429965/2006
DENV4/DOMINICA/814669DELTA30/1981	0.852442811586	DENV3/PUERTO_RICO/429965/2006
DENV1/NAURU/WESTERNPACIFICDELTA30/1974	0.415037499279	DENV3/PUERTO_RICO/S228762/1963
DENV1/VIETNAM/BIDV1937/2008	5.12928301694	DENV3/PUERTO_RICO/S228762/1963
DENV2/MALAYSIA/DKD811/2008	0.561878887608	DENV3/PUERTO_RICO/S228762/1963
DENV2/NICARAGUA/BIDV533/2005	-0.540568381363	DENV3/PUERTO_RICO/S228762/1963
DENV2/PERU/IQT2913/1996	0.807354922058	DENV3/PUERTO_RICO/S228762/1963
DENV2/TONGA/DELTA30/1974	1.38291872478	DENV3/PUERTO_RICO/S228762/1963
DENV2/VIETNAM/AC21/2003	5.22110372537	DENV3/PUERTO_RICO/S228762/1963
DENV2/VIETNAM/BIDV735/2006	5.12928301694	DENV3/PUERTO_RICO/S228762/1963
DENV3/FIJI/29472/1992	1.71271804792	DENV3/PUERTO_RICO/S228762/1963
DENV3/INDONESIA/SLEMANDELTA30/1978	-0.586910772511	DENV3/PUERTO_RICO/S228762/1963
DENV3/VIETNAM/BIDV1329/2006	1.23349013022	DENV3/PUERTO_RICO/S228762/1963
DENV3/VIETNAM/BIDV1817/2007	0.86249647625	DENV3/PUERTO_RICO/S228762/1963
DENV4/DOMINICA/814669DELTA30/1981	0.420331798948	DENV3/PUERTO_RICO/S228762/1963
DENV4/PUERTO_RICO/BIDV2446/1999	-1.96347412397	DENV3/PUERTO_RICO/S228762/1963
DENV1/MYANMAR/61117/2005	5.2288186905	DENV3/VIETNAM/BIDV1329/2006
DENV1/NAURU/WESTERNPACIFICDELTA30/1974	-0.18903382439	DENV3/VIETNAM/BIDV1329/2006
DENV1/PERU/IQT6152/2000	7.46692615518	DENV3/VIETNAM/BIDV1329/2006
DENV1/PUERTO_RICO/BIDV852/2006	2.04890960048	DENV3/VIETNAM/BIDV1329/2006
DENV1/VIETNAM/BIDV1937/2008	5.12928301694	DENV3/VIETNAM/BIDV1329/2006
DENV2/CAMBODIA/D2T0601085/2009	2.60665757182	DENV3/VIETNAM/BIDV1329/2006
DENV2/MALAYSIA/DKD811/2008	1.25375659225	DENV3/VIETNAM/BIDV1329/2006
DENV2/NICARAGUA/BIDV571/2006	2.0752881273	DENV3/VIETNAM/BIDV1329/2006
DENV2/SENEGAL/0674/1970	0.678071905113	DENV3/VIETNAM/BIDV1329/2006
DENV2/TONGA/DELTA30/1974	0.91433540777	DENV3/VIETNAM/BIDV1329/2006
DENV2/VIETNAM/AC20/2003	1.2370391973	DENV3/VIETNAM/BIDV1329/2006
DENV2/VIETNAM/AC21/2003	4.0194698642	DENV3/VIETNAM/BIDV1329/2006
DENV2/VIETNAM/BIDV735/2006	5.30985526259	DENV3/VIETNAM/BIDV1329/2006
DENV3/CAMBODIA/AC23/2011	0.721898146077	DENV3/VIETNAM/BIDV1329/2006
DENV3/FIJI/29472/1992	0.5972408305	DENV3/VIETNAM/BIDV1329/2006
DENV3/INDONESIA/SLEMANDELTA30/1978	-1.18080159069	DENV3/VIETNAM/BIDV1329/2006
DENV3/MYANMAR/80931/2008	-0.898120385981	DENV3/VIETNAM/BIDV1329/2006
DENV3/NICARAGUA/BIDV4753/2009	0.48542682717	DENV3/VIETNAM/BIDV1329/2006
DENV3/PUERTO_RICO/429965/2006	1.41503749928	DENV3/VIETNAM/BIDV1329/2006
DENV3/VIETNAM/BIDV1329/2006	0.0	DENV3/VIETNAM/BIDV1329/2006
DENV3/VIETNAM/BIDV1817/2007	0.234465253637	DENV3/VIETNAM/BIDV1329/2006
DENV4/DOMINICA/814669DELTA30/1981	0.0703893278914	DENV3/VIETNAM/BIDV1329/2006
DENV1/MYANMAR/61117/2005	4.55074678538	DENV3/VIETNAM/BIDV1817/2007
DENV1/NAURU/WESTERNPACIFICDELTA30/1974	-0.015941543869	DENV3/VIETNAM/BIDV1817/2007
DENV1/PUERTO_RICO/BIDV852/2006	2.81942775436	DENV3/VIETNAM/BIDV1817/2007
DENV2/MALAYSIA/DKD811/2008	1.25375659225	DENV3/VIETNAM/BIDV1817/2007
DENV2/NICARAGUA/BIDV571/2006	2.0752881273	DENV3/VIETNAM/BIDV1817/2007
DENV2/TONGA/DELTA30/1974	1.27021859203	DENV3/VIETNAM/BIDV1817/2007
DENV2/VIETNAM/BIDV735/2006	5.17235173884	DENV3/VIETNAM/BIDV1817/2007
DENV3/CAMBODIA/AC23/2011	0.966316873744	DENV3/VIETNAM/BIDV1817/2007
DENV3/FIJI/29472/1992	0.45637829466	DENV3/VIETNAM/BIDV1817/2007
DENV3/INDONESIA/SLEMANDELTA30/1978	-1.32504406811	DENV3/VIETNAM/BIDV1817/2007
DENV3/MYANMAR/80931/2008	-1.03242147769	DENV3/VIETNAM/BIDV1817/2007
DENV3/NICARAGUA/BIDV4753/2009	-0.251538766996	DENV3/VIETNAM/BIDV1817/2007
DENV3/PUERTO_RICO/429965/2006	-0.0223678130285	DENV3/VIETNAM/BIDV1817/2007
DENV3/VIETNAM/BIDV1329/2006	0.903784684741	DENV3/VIETNAM/BIDV1817/2007
DENV3/VIETNAM/BIDV1817/2007	0.0	DENV3/VIETNAM/BIDV1817/2007
DENV4/BRAZIL/NA/2012	0.241008099504	DENV3/VIETNAM/BIDV1817/2007
DENV4/CAMBODIA/NA/2010	1.50250034053	DENV3/VIETNAM/BIDV1817/2007
DENV4/DOMINICA/814669DELTA30/1981	0.553598329812	DENV3/VIETNAM/BIDV1817/2007
DENV4/PUERTO_RICO/BIDV2446/1999	-0.13750352375	DENV3/VIETNAM/BIDV1817/2007
DENV2/PERU/IQT2913/1996	1.07038932789	DENV4/BRAZIL/NA/2012
DENV2/TONGA/DELTA30/1974	2.79795622406	DENV4/BRAZIL/NA/2012
DENV2/VIETNAM/BIDV735/2006	5.75731423956	DENV4/BRAZIL/NA/2012
DENV4/BRAZIL/NA/2012	0.0	DENV4/BRAZIL/NA/2012
DENV4/NICARAGUA/703/1999	-0.289506617195	DENV4/BRAZIL/NA/2012
DENV4/PUERTO_RICO/BIDV2446/1999	-1.0	DENV4/BRAZIL/NA/2012
DENV1/PERU/IQT6152/2000	7.72996056102	DENV4/CAMBODIA/AC33/2011
DENV2/TONGA/DELTA30/1974	1.4194446008	DENV4/CAMBODIA/AC33/2011
DENV3/INDONESIA/SLEMANDELTA30/1978	0.902024840437	DENV4/CAMBODIA/AC33/2011
DENV4/CAMBODIA/AC33/2011	0.0	DENV4/CAMBODIA/AC33/2011
DENV4/CAMBODIA/NA/2010	0.0	DENV4/CAMBODIA/AC33/2011
DENV4/DOMINICA/814669DELTA30/1981	0.143222207903	DENV4/CAMBODIA/AC33/2011
DENV4/NICARAGUA/703/1999	0.847996906555	DENV4/CAMBODIA/AC33/2011
DENV1/NAURU/WESTERNPACIFICDELTA30/1974	0.404390255079	DENV4/CAMBODIA/NA/2010
DENV1/PUERTO_RICO/BIDV852/2006	3.58496250072	DENV4/CAMBODIA/NA/2010
DENV2/TONGA/DELTA30/1974	2.08174919006	DENV4/CAMBODIA/NA/2010
DENV2/VIETNAM/AC21/2003	5.08360020162	DENV4/CAMBODIA/NA/2010
DENV3/INDONESIA/SLEMANDELTA30/1978	0.554101537016	DENV4/CAMBODIA/NA/2010
DENV4/CAMBODIA/AC33/2011	0.0995356735509	DENV4/CAMBODIA/NA/2010
DENV4/CAMBODIA/NA/2010	0.0	DENV4/CAMBODIA/NA/2010
DENV4/DOMINICA/814669DELTA30/1981	-0.464898013806	DENV4/CAMBODIA/NA/2010
DENV4/NICARAGUA/703/1999	0.432959407276	DENV4/CAMBODIA/NA/2010
DENV4/BRAZIL/NA/2012	-0.299560281859	DENV4/DOMINICA/814669DELTA30/1981
DENV4/CAMBODIA/AC33/2011	-0.793549122533	DENV4/DOMINICA/814669DELTA30/1981
DENV4/DOMINICA/814669DELTA30/1981	0.0	DENV4/DOMINICA/814669DELTA30/1981
DENV4/INDONESIA/AC36/1973	0.552541023029	DENV4/DOMINICA/814669DELTA30/1981
DENV4/NICARAGUA/703/1999	-0.704544116474	DENV4/DOMINICA/814669DELTA30/1981
DENV4/PUERTO_RICO/BIDV2446/1999	-0.48542682717	DENV4/DOMINICA/814669DELTA30/1981
DENV1/NAURU/WESTERNPACIFICDELTA30/1974	0.134301091712	DENV4/INDONESIA/AC36/1973
DENV2/TONGA/DELTA30/1974	1.78598358239	DENV4/INDONESIA/AC36/1973
DENV3/INDONESIA/SLEMANDELTA30/1978	0.493559995081	DENV4/INDONESIA/AC36/1973
DENV4/BRAZIL/NA/2012	0.241008099504	DENV4/INDONESIA/AC36/1973
DENV4/CAMBODIA/AC33/2011	-0.616671360448	DENV4/INDONESIA/AC36/1973
DENV4/CAMBODIA/NA/2010	1.08746284125	DENV4/INDONESIA/AC36/1973
DENV4/DOMINICA/814669DELTA30/1981	-1.67410300291	DENV4/INDONESIA/AC36/1973
DENV4/INDONESIA/AC36/1973	0.0	DENV4/INDONESIA/AC36/1973
DENV4/NICARAGUA/703/1999	-1.31120168829	DENV4/INDONESIA/AC36/1973
DENV4/PUERTO_RICO/BIDV2446/1999	-1.26303440583	DENV4/INDONESIA/AC36/1973
DENV1/PUERTO_RICO/BIDV852/2006	3.20645087747	DENV4/INDONESIA/S1228/1978
DENV2/NICARAGUA/BIDV533/2005	0.13750352375	DENV4/INDONESIA/S1228/1978
DENV2/VIETNAM/AC20/2003	1.45943161864	DENV4/INDONESIA/S1228/1978
DENV2/VIETNAM/AC21/2003	4.63614122465	DENV4/INDONESIA/S1228/1978
DENV2/VIETNAM/BIDV735/2006	5.75731423956	DENV4/INDONESIA/S1228/1978
DENV3/FIJI/29472/1992	2.29768054864	DENV4/INDONESIA/S1228/1978
DENV3/VIETNAM/BIDV1329/2006	3.74250377771	DENV4/INDONESIA/S1228/1978
DENV3/VIETNAM/BIDV1817/2007	3.0	DENV4/INDONESIA/S1228/1978
DENV4/INDONESIA/AC36/1973	-0.184424571137	DENV4/INDONESIA/S1228/1978
DENV4/PUERTO_RICO/BIDV2446/1999	-1.80735492206	DENV4/INDONESIA/S1228/1978
DENV1/NAURU/WESTERNPACIFICDELTA30/1974	0.447458976971	DENV4/MALAYSIA/P731120/1973
DENV1/PUERTO_RICO/BIDV852/2006	3.44745897697	DENV4/MALAYSIA/P731120/1973
DENV2/TONGA/DELTA30/1974	1.58072550783	DENV4/MALAYSIA/P731120/1973
DENV3/FIJI/29472/1992	2.29768054864	DENV4/MALAYSIA/P731120/1973
DENV3/INDONESIA/SLEMANDELTA30/1978	0.902024840437	DENV4/MALAYSIA/P731120/1973
DENV4/CAMBODIA/AC33/2011	0.447458976971	DENV4/MALAYSIA/P731120/1973
DENV4/CAMBODIA/NA/2010	1.08746284125	DENV4/MALAYSIA/P731120/1973
DENV4/DOMINICA/814669DELTA30/1981	0.197939377612	DENV4/MALAYSIA/P731120/1973
DENV4/NICARAGUA/703/1999	0.584962500721	DENV4/MALAYSIA/P731120/1973
DENV4/BRAZIL/NA/2012	-0.106915203917	DENV4/NICARAGUA/703/1999
DENV4/CAMBODIA/AC33/2011	0.321928094887	DENV4/NICARAGUA/703/1999
DENV4/INDONESIA/AC36/1973	0.758991900496	DENV4/NICARAGUA/703/1999
DENV4/NICARAGUA/703/1999	0.0	DENV4/NICARAGUA/703/1999
DENV4/PUERTO_RICO/BIDV2446/1999	-0.584962500721	DENV4/NICARAGUA/703/1999
DENV1/NAURU/WESTERNPACIFICDELTA30/1974	0.447458976971	DENV4/PUERTO_RICO/347751/1998
DENV1/PUERTO_RICO/BIDV852/2006	3.58496250072	DENV4/PUERTO_RICO/347751/1998
DENV2/TONGA/DELTA30/1974	2.79795622406	DENV4/PUERTO_RICO/347751/1998
DENV4/BRAZIL/NA/2012	-0.621488376746	DENV4/PUERTO_RICO/347751/1998
DENV4/CAMBODIA/AC33/2011	0.206450877467	DENV4/PUERTO_RICO/347751/1998
DENV4/DOMINICA/814669DELTA30/1981	-0.36994960975	DENV4/PUERTO_RICO/347751/1998
DENV4/INDONESIA/AC36/1973	0.0	DENV4/PUERTO_RICO/347751/1998
DENV4/NICARAGUA/703/1999	-0.637429920615	DENV4/PUERTO_RICO/347751/1998
DENV4/PUERTO_RICO/BIDV2446/1999	-1.43295940728	DENV4/PUERTO_RICO/347751/1998
DENV1/NAURU/WESTERNPACIFICDELTA30/1974	0.584962500721	DENV4/PUERTO_RICO/BIDV2446/1999
DENV2/TONGA/DELTA30/1974	1.8719568055	DENV4/PUERTO_RICO/BIDV2446/1999
DENV4/BRAZIL/NA/2012	-0.106915203917	DENV4/PUERTO_RICO/BIDV2446/1999
DENV4/DOMINICA/814669DELTA30/1981	-2.17714874162	DENV4/PUERTO_RICO/BIDV2446/1999
DENV4/PUERTO_RICO/BIDV2446/1999	0.0	DENV4/PUERTO_RICO/BIDV2446/1999
DENV1/CAMBODIA/BIDV1991/2003	1.49476469175	DENV4/THAILAND/D85052/1985
DENV1/NAURU/WESTERNPACIFICDELTA30/1974	-0.0473057147784	DENV4/THAILAND/D85052/1985
DENV1/PUERTO_RICO/BIDV852/2006	3.09953567355	DENV4/THAILAND/D85052/1985
DENV2/TONGA/DELTA30/1974	1.04949499105	DENV4/THAILAND/D85052/1985
DENV2/VIETNAM/AC20/2003	1.45943161864	DENV4/THAILAND/D85052/1985
DENV2/VIETNAM/AC21/2003	4.7356768982	DENV4/THAILAND/D85052/1985
DENV2/VIETNAM/BIDV735/2006	5.75731423956	DENV4/THAILAND/D85052/1985
DENV3/INDONESIA/SLEMANDELTA30/1978	0.24251538635	DENV4/THAILAND/D85052/1985
DENV3/VIETNAM/BIDV1329/2006	3.74250377771	DENV4/THAILAND/D85052/1985
DENV3/VIETNAM/BIDV1817/2007	3.32192809489	DENV4/THAILAND/D85052/1985
DENV4/BRAZIL/NA/2012	-1.7589919005	DENV4/THAILAND/D85052/1985
DENV4/CAMBODIA/AC33/2011	-0.341036917835	DENV4/THAILAND/D85052/1985
DENV4/CAMBODIA/NA/2010	0.280107919193	DENV4/THAILAND/D85052/1985
DENV4/DOMINICA/814669DELTA30/1981	-1.670123152	DENV4/THAILAND/D85052/1985
DENV4/INDONESIA/AC36/1973	-0.241008099504	DENV4/THAILAND/D85052/1985
DENV4/PUERTO_RICO/BIDV2446/1999	-1.88752527074	DENV4/THAILAND/D85052/1985
