# Supplementary material for: Dengue genetic divergence generates within-serotype antigenic variation, but serotypes dominate evolutionary dynamics
Source: eLife. 2019 Aug 6;8:e42496. doi: 10.7554/eLife.42496 (PMC6731059; doi:10.7554/eLife.42496)
Supplement: Figure 5—source data 1. [file elife-42496-fig5-data1.csv]

	DENV1	DENV2	DENV3	DENV4
1970.0	0.292344	0.568573	0.107767	0.031316
1970.25	0.296727	0.572087	0.10369	0.027496
1970.5	0.30093030093	0.575408575409	0.0996090996091	0.024052024052
1970.75	0.376454	0.479062	0.117919	0.026565
1971.0	0.456366456366	0.379314379314	0.135165135165	0.029154029154
1971.25	0.537458	0.280071	0.150387	0.032084
1971.5	0.616607616608	0.185337185337	0.162867162867	0.035188035188
1971.75	0.598096	0.157369	0.198151	0.046384
1972.0	0.573548	0.131417	0.236258	0.058777
1972.25	0.543873456127	0.107434892565	0.276651723348	0.0720399279601
1972.5	0.50954	0.085542	0.318512	0.086406
1972.75	0.379826379826	0.0866200866201	0.413888413888	0.119665119665
1973.0	0.249941	0.087026	0.503883	0.15915
1973.25	0.130761	0.086443	0.577792	0.205004
1973.5	0.027866	0.084831	0.630969	0.256334
1973.75	0.0295	0.163502	0.611554	0.195444
1974.0	0.029253	0.276301	0.555092	0.139354
1974.25	0.026508026508	0.421179421179	0.461844461844	0.0904680904681
1974.5	0.021075	0.589447	0.338102	0.051376
1974.75	0.022976977023	0.643666356334	0.242608757391	0.0907479092521
1975.0	0.0216	0.677245	0.15777	0.143385
1975.25	0.016863983136	0.686236313764	0.0883909116091	0.208508791491
1975.5	0.009551	0.667439	0.036913	0.286097
1975.75	0.015004	0.703727	0.043606	0.237663
1976.0	0.022538	0.73443	0.049938	0.193094
1976.25	0.032481032481	0.758976758977	0.0553670553671	0.153175153175
1976.5	0.045167954832	0.777527222473	0.0595009404991	0.117803882196
1976.75	0.045806	0.737436	0.08361	0.133148
1977.0	0.043193956806	0.695256304744	0.113042886957	0.148506851493
1977.25	0.037396	0.651198	0.147209	0.164197
1977.5	0.02873997126	0.605176394824	0.185202814797	0.180880819119
1977.75	0.03062	0.567168	0.229311	0.172901
1978.0	0.031666968333	0.525201474799	0.277948722051	0.165182834817
1978.25	0.03178996821	0.480527519472	0.331002668997	0.15667984332
1978.5	0.030955	0.433557	0.388007	0.147481
1978.75	0.041022041022	0.521035521036	0.33362033362	0.104322104322
1979.0	0.049186	0.611602	0.272393	0.066819
1979.25	0.053642	0.702109	0.209596	0.034653
1979.5	0.053075	0.791886	0.149978	0.005061
1979.75	0.0931329068671	0.709155290845	0.193463806536	0.004247995752
1980.0	0.150742150742	0.613536613537	0.232372232372	0.003349003349
1980.25	0.227848	0.508578	0.26148	0.002094
1980.5	0.324933	0.398057	0.276631	0.000379
1980.75	0.344590655409	0.38482961517	0.269904730095	0.000674999325001
1981.0	0.363872	0.37263	0.26262	0.000878
1981.25	0.383567	0.360621	0.254963	0.000849
1981.5	0.403787596212	0.34882965117	0.246947753052	0.000434999565
1981.75	0.358821	0.371826	0.26859	0.000763
1982.0	0.315016	0.395322	0.288684	0.000978
1982.25	0.273103273103	0.419243419243	0.306722306722	0.000931000931001
1982.5	0.233481	0.443613	0.322467	0.000439
1982.75	0.21017	0.466606	0.322466	0.000758
1983.0	0.188173188173	0.489787489787	0.321093321093	0.000946000946001
1983.25	0.167524832475	0.513143486857	0.318470681529	0.000860999139001
1983.5	0.148251	0.536784	0.314642	0.000323
1983.75	0.122203	0.555187	0.321841	0.000769
1984.0	0.098498	0.57316	0.326606	0.001736
1984.25	0.077229	0.590597	0.328643	0.003531
1984.5	0.058507	0.607169	0.32794	0.006384
1984.75	0.0846830846831	0.539332539333	0.360961360961	0.015023015023
1985.0	0.117437	0.46733	0.386018	0.029215
1985.25	0.155954	0.393887	0.400669	0.04949
1985.5	0.199074	0.321173	0.403518	0.076235
1985.75	0.245806245806	0.299925299925	0.402026402026	0.0522420522421
1986.0	0.297590702409	0.277066722933	0.394096605903	0.031245968754
1986.25	0.353509	0.252707	0.379336	0.014448
1986.5	0.413240586759	0.227525772474	0.358717641282	0.000515999484001
1986.75	0.412991	0.212621	0.373601	0.000787
1987.0	0.41206958793	0.198167801832	0.388838611161	0.000923999076001
1987.25	0.410818	0.184082	0.404301	0.000799
1987.5	0.40921040921	0.170425170425	0.420105420105	0.000259000259
1987.75	0.387231612768	0.168822831177	0.443458556541	0.000486999513
1988.0	0.365151	0.167269	0.466934	0.000646
1988.25	0.343188	0.165721	0.490502	0.000589
1988.5	0.321393678606	0.164247835752	0.514258485742	9.99999000001e-05
1988.75	0.437419437419	0.141965141965	0.420323420323	0.000292000292
1989.0	0.566257	0.120653	0.312272	0.000818
1989.25	0.699227699228	0.100585100585	0.197918197918	0.002269002269
1989.5	0.828341	0.081886	0.084846	0.004927
1989.75	0.753677246323	0.132565867434	0.102332897667	0.011423988576
1990.0	0.664925	0.195957	0.117189	0.021929
1990.25	0.566325	0.26953	0.127212	0.036933
1990.5	0.462939	0.349917	0.13064	0.056504
1990.75	0.441893	0.344771	0.151672	0.061664
1991.0	0.420107579892	0.339328660671	0.174090825909	0.0664729335271
1991.25	0.397323	0.334108	0.19769	0.070879
1991.5	0.373622	0.32904	0.222299	0.075039
1991.75	0.43478	0.312889	0.201912	0.050419
1992.0	0.498616	0.294716	0.177419	0.029249
1992.25	0.562859	0.274761	0.149784	0.012596
1992.5	0.625934	0.253434	0.12027	0.000362
1992.75	0.523651	0.351975	0.123793	0.000581
1993.0	0.415366	0.463968	0.119952	0.000714
1993.25	0.307702	0.584071	0.107606	0.000621
1993.5	0.206249	0.706915	0.086736	0.0001
1993.75	0.219191219191	0.674717674718	0.105908105908	0.000183000183
1994.0	0.230826	0.640743	0.127791	0.00064
1994.25	0.240531240531	0.605483605484	0.152252152252	0.001733001733
1994.5	0.247786	0.568595	0.179084	0.004535
1994.75	0.277121722878	0.524253475747	0.181742818257	0.016881983118
1995.0	0.30369	0.474239	0.180295	0.041776
1995.25	0.324708	0.418822	0.174226	0.082244
1995.5	0.337422	0.359381	0.163346	0.139851
1995.75	0.339261	0.394439	0.164455	0.101845
1996.0	0.338671	0.430315	0.164501	0.066513
1996.25	0.335759	0.466169	0.16339	0.034682
1996.5	0.331894	0.503386	0.161805	0.002915
1996.75	0.34024	0.432308	0.215602	0.01185
1997.0	0.335090664909	0.357375642624	0.275742724257	0.031790968209
1997.25	0.31512	0.281996	0.337055	0.065829
1997.5	0.28121	0.209607	0.393347	0.115836
1997.75	0.276474723525	0.228282771717	0.388147611852	0.107094892905
1998.0	0.27148	0.248047	0.382171	0.098302
1998.25	0.266047733952	0.268400731599	0.375578624421	0.0899729100271
1998.5	0.260242739757	0.289455710544	0.368392631607	0.0819089180911
1998.75	0.253064	0.299416	0.329251	0.118269
1999.0	0.242529	0.305306	0.29003	0.162135
1999.25	0.228698	0.306511	0.251407	0.213384
1999.5	0.212065	0.302817	0.21433	0.270788
1999.75	0.225273	0.30855	0.219351	0.246826
2000.0	0.239004	0.314048	0.224274	0.222674
2000.25	0.252739	0.318591	0.228531	0.200139
2000.5	0.266549	0.322469	0.232272	0.17871
2000.75	0.254834	0.357844	0.232163	0.155159
2001.0	0.2419	0.3949	0.230612	0.132588
2001.25	0.228231228231	0.43315043315	0.227651227651	0.110967110967
2001.5	0.21386021386	0.472417472417	0.22319022319	0.0905320905321
2001.75	0.224138	0.439781	0.219242	0.116839
2002.0	0.233436766563	0.406697593302	0.213923786076	0.145941854058
2002.25	0.241311758688	0.373471626528	0.207117792882	0.178098821901
2002.5	0.247437752562	0.340450659549	0.198883801116	0.213227786772
2002.75	0.279016279016	0.367457367457	0.17584017584	0.177686177686
2003.0	0.309956	0.394829	0.151335	0.14388
2003.25	0.339483	0.422279	0.126284	0.111954
2003.5	0.366495	0.449461	0.101416	0.082628
2003.75	0.329523	0.4541	0.100934	0.115443
2004.0	0.292709	0.454115	0.099134	0.154042
2004.25	0.256673	0.449138	0.095898	0.198291
2004.5	0.222167	0.439451	0.091389	0.246993
2004.75	0.376755	0.333163	0.124729	0.165353
2005.0	0.579876579877	0.180571180571	0.151444151444	0.0881080881081
2005.25	0.501524	0.179946	0.216206	0.102324
2005.5	0.39721	0.188945	0.29045	0.123395
2005.75	0.444809	0.182885	0.231229	0.141077
2006.0	0.489036489036	0.176503176503	0.174135174135	0.160325160325
2006.25	0.527943	0.170109	0.121649	0.180299
2006.5	0.630224630225	0.184119184119	0.0845600845601	0.101096101096
2006.75	0.668386	0.168708	0.086495	0.076411
2007.0	0.641382	0.186527	0.100342	0.071749
2007.25	0.541515	0.245661	0.125359	0.087465
2007.5	0.655303344697	0.224031775968	0.0983109016891	0.022353977646
2007.75	0.524741	0.350121	0.071793	0.053345
2008.0	0.540861	0.325553	0.085852	0.047734
2008.25	0.478749	0.350796	0.109811	0.060644
2008.5	0.599418	0.27695	0.093238	0.030394
2008.75	0.629026	0.338545	0.03118	0.001249
2009.0	0.58045	0.340265	0.072346	0.006939
2009.25	0.453658546341	0.425273574726	0.0955289044711	0.025538974461
2009.5	0.437034	0.360167	0.133807	0.068992
2009.75	0.192414	0.686904	0.065654	0.055028
2010.0	0.224329	0.585678	0.091095	0.098898
2010.25	0.278620721379	0.537377462623	0.133832866167	0.0501689498311
2010.5	0.289247289247	0.530903530904	0.113304113304	0.0665450665451
2010.75	0.442387	0.311583	0.086459	0.159571
2011.0	0.378921378921	0.337257337257	0.0612100612101	0.222611222611
2011.25	0.237759	0.693898	0.015917	0.052426
2011.5	0.362487637512	0.491335508664	0.030062969937	0.116113883886
2011.75	0.395605	0.378199	0.079098	0.147098
2012.0	0.40494	0.466356	0.104261	0.024443
2012.25	0.444234	0.390722	0.130892	0.034152
2012.5	0.312144	0.574371	0.040261	0.073224
2012.75	0.386567	0.433128	0.118757	0.061548
2013.0	0.407273592726	0.296601703398	0.242266757733	0.0538579461421
2013.25	0.364543635456	0.359136640863	0.199631800368	0.0766879233121
2013.5	0.421404	0.353039	0.100309	0.125248
2013.75	0.299663	0.581729	0.001579	0.117029
2014.0	0.371124	0.611078	0.003488	0.01431
2014.25	0.423078	0.526112	0.016103	0.034707
2014.5	0.53494046506	0.358241641758	0.0652869347131	0.041530958469
2014.75	0.588079411921	0.260421739578	0.11253988746	0.038958961041
2015.0	0.580409	0.233144	0.120606	0.065841
