# Supplementary material for: Dengue genetic divergence generates within-serotype antigenic variation, but serotypes dominate evolutionary dynamics
Source: eLife. 2019 Aug 6;8:e42496. doi: 10.7554/eLife.42496 (PMC6731059; doi:10.7554/eLife.42496)
Supplement: Figure 6—source data 1. [file elife-42496-fig6-data1.csv]

	DENV1_I	DENV1_II	DENV1_IV	DENV1_V	DENV2_AMERICAN	DENV2_ASIANAMERICAN	DENV2_ASIANI	DENV2_ASIANII	DENV2_COSMOPOLITAN	DENV3_I	DENV3_II	DENV3_III	DENV3_V	DENV4_I	DENV4_II	DENV4_III
1970.0	0.267569834566	0.00793777998606	0.0	0.00797517824276	0.0	0.0	0.547825692068	0.0	0.0	0.0203045820878	0.122258908131	0.0	0.00137572158601	0.00703621486901	0.0177160884629	0.0
1970.25	0.280882557331	0.00718832522585	0.0	0.0110104239055	0.0	0.0	0.534562890896	0.0	0.0	0.0215455177206	0.121205003475	0.0	0.00136344683808	0.00593745656706	0.0163043780403	0.0
1970.5	0.287986375371	0.00643935641401	0.0	0.0235051077791	0.0	0.0	0.516901125285	0.0	0.0	0.0229514979516	0.120806405557	0.0	0.00135925781318	0.00501308267434	0.0150377911551	0.0
1970.75	0.322196988699	0.00637647361892	0.0	0.0407806875419	0.0	0.0	0.450504708123	0.0	0.0	0.0266895350177	0.131706787968	0.0	0.00148192338199	0.00472778301279	0.0155351126357	0.0
1971.0	0.350201128069	0.00621738833625	0.0	0.0682109455402	0.0	0.0	0.380481754213	0.0	0.0	0.0306464306369	0.141857436715	0.0	0.00159588650272	0.00450428983051	0.0162847401564	0.0
1971.25	0.37526154249	0.00605670719579	0.0	0.107211648618	0.0	0.0	0.300126144681	0.0	0.0	0.0350536177841	0.152558269527	0.0	0.00171592016376	0.00440876919552	0.0176073803451	0.0
1971.5	0.386361159444	0.00574110054254	0.0	0.165432135882	0.0	0.0	0.214764512157	0.0	0.0	0.0396878785487	0.16250834608	0.0	0.00182768180047	0.00436564158646	0.0193115439589	0.0
1971.75	0.397605398568	0.00550532350107	0.0	0.107368743685	0.0	0.0	0.200292993862	0.0	0.0	0.0524921361798	0.202574865386	0.0	0.00227667659763	0.00539233384677	0.0264915283734	0.0
1972.0	0.421428182289	0.0054956280134	0.0	0.032743591839	0.0	0.0	0.176802593228	0.0	0.0	0.0687246329438	0.250247882106	0.0	0.00280978453325	0.00644902072948	0.0352986843181	0.0
1972.25	0.382010927808	0.00473899834613	0.0	0.013984397408	0.0	0.0	0.151695037394	0.0	0.0	0.0881844684716	0.303211702372	0.0	0.00337908704717	0.00740316875029	0.045392212403	0.0
1972.5	0.321995228775	0.00383274535817	0.0	0.00956327227514	0.0	0.0	0.125940710686	0.0	0.0	0.110526441035	0.359296452517	0.0	0.00389669881195	0.0082157878768	0.0567326626649	0.0
1972.75	0.236143345999	0.00271762597694	0.0	0.00671445226478	0.0	0.0	0.115717701542	0.0	0.0	0.135932574809	0.418351126992	0.0	0.00420193013515	0.00908933891792	0.0711319033637	0.0
1973.0	0.155993891352	0.00174550729512	0.0	0.00440455111852	0.0	0.0	0.0923475002604	0.00467936499172	0.01110925671	0.160395932755	0.467923950594	0.0	0.00398040915896	0.00981047881612	0.0876091569488	0.0
1973.25	0.0836476509504	0.000915977086186	0.0	0.00235948024295	0.0	0.0	0.0879397948883	0.00465781541863	0.0100649576421	0.182896885438	0.506624048954	0.0	0.00320711872454	0.0104234355855	0.107262835069	0.0
1973.5	0.0186326800823	0.000200717418046	0.0	0.000524682373489	0.0	0.0	0.0850877522466	0.00481487046097	0.00879752659799	0.203345525058	0.535086813218	0.0	0.00218911102138	0.010879823087	0.130440498437	0.0
1973.75	0.0203296547097	0.000216055173669	0.0	0.000573114776468	0.0	0.0	0.159159886514	0.00954622727867	0.0157413251005	0.214642855112	0.478178996026	0.0	0.0025960734815	0.00846481427784	0.0905509975495	0.0
1974.0	0.020665423098	0.000217055254335	0.0	0.00058175215375	0.0	0.0	0.260775911935	0.0163022819449	0.0250957742537	0.210502829982	0.398423099086	0.0	0.00267517846459	0.00612272105755	0.05863797277	0.0
1974.25	0.0191837621055	0.000198972829511	0.0	0.000540221929587	0.0	0.0	0.384214394294	0.024457611834	0.0387290984926	0.188227226971	0.303548027869	0.0	0.00228069931461	0.00402010695324	0.0345998774071	0.0
1974.5	0.0156056955367	0.00016056100432	0.0	0.000439978855992	0.0	0.0	0.521565740869	0.0331683586391	0.0563662959515	0.147605607958	0.20339013092	0.0	0.0015107330861	0.00230206946453	0.0178848277149	0.0
1974.75	0.0183576724983	0.000188889234709	0.0	0.000518372161161	0.0	0.0	0.51528339288	0.0595806015049	0.111149509049	0.108600577615	0.15048139924	0.0	0.00129324731718	0.0042993765582	0.030246961942	0.0
1975.0	0.0187132048428	0.000190882726564	0.0	0.000545857621579	0.00146231796374	0.0	0.464970228992	0.089429115532	0.195284192008	0.0731482701113	0.101984957102	0.0	0.000981204190936	0.00721224149902	0.0460775274101	0.0
1975.25	0.0158766042623	0.000161309313552	0.0	0.000608736606617	0.00205227834687	0.0	0.382141763805	0.11596137996	0.302815259626	0.0430425055928	0.0604015071235	0.0	0.000629930531026	0.0111974567291	0.0651112681031	0.0
1975.5	0.00961074097018	9.7346363418e-05	0.0	0.000772449714914	0.00237044716115	0.0	0.275896029027	0.12762993211	0.432251988015	0.0192113680325	0.0271596353936	0.0	0.000295831805712	0.0166196791363	0.0880845522699	0.0
1975.75	0.0139261968046	0.000141191586393	0.0	0.00174489268851	0.00335565336995	0.0	0.281165395354	0.0890201186245	0.447317301029	0.021023427214	0.0299526184568	0.0	0.000330623631471	0.0191726408357	0.0928499404054	0.0
1976.0	0.0191075320888	0.000192815089221	0.0	0.00370892013577	0.00528911736123	0.0	0.279612907086	0.0559706743763	0.468538450542	0.0225726630313	0.0324073407142	0.0	0.000359034993722	0.0206456202717	0.091594924309	0.0
1976.25	0.025062396117	0.000251387670549	0.0	0.00720432514078	0.00796379168978	0.0	0.275625896961	0.0299565003866	0.488806884416	0.0238415218182	0.0345058747283	0.0	0.00038079398197	0.0209786723549	0.0854219547354	0.0
1976.5	0.0310622799588	0.000309768620336	0.0	0.0134178181792	0.0110899224343	0.0	0.25834702936	0.00838021885513	0.521031848537	0.0247392952301	0.0361009084145	0.0	0.000394157413916	0.0200341054222	0.0750926475749	0.0
1976.75	0.0354699818819	0.000350242190934	0.0	0.00972872150302	0.0250756975058	0.0	0.34179734843	0.00790458622121	0.380037427641	0.0345281282482	0.0508128494719	0.0	0.000535120766794	0.0307853641903	0.0829745319491	0.0
1977.0	0.0394020279568	0.000384679524102	0.0	0.00316644448696	0.0457533324398	0.0	0.410619814883	0.00630833496174	0.245802031231	0.0462699897794	0.0687103107413	0.0	0.000672166083338	0.0448346031509	0.0880762647618	0.0
1977.25	0.0355462160907	0.000340213662329	0.0	0.00130890585656	0.0720040825639	0.0	0.454528508683	0.00476604708394	0.128674103832	0.0596912000782	0.0894741559849	0.0	0.000781269098821	0.0625544953022	0.0903308017634	0.0
1977.5	0.0274992548314	0.000256500201753	0.0	0.000815123170789	0.101795095878	0.0	0.465874320984	0.00297560510729	0.0388907025267	0.0743526157951	0.112550869161	0.0	0.000862773405897	0.0843723450201	0.0897547939178	0.0
1977.75	0.0294599730939	0.000266427321058	0.0	0.0008337250389	0.0685184209673	0.0	0.469900803942	0.00271289872925	0.0279363735088	0.113549703384	0.117734537085	0.0	0.00101505770228	0.072910926154	0.0951611530731	0.0
1978.0	0.030514283174	0.000263698692418	0.0	0.000856768165405	0.0410753652884	0.0	0.464509793224	0.00209948614117	0.0181982407963	0.164514642855	0.115202987373	0.0	0.00110430142074	0.0618590656782	0.0998013671918	0.0
1978.25	0.0307362113479	0.000251018945378	0.0	0.000862940631499	0.0202397886199	0.0	0.447884333696	0.00160894071013	0.0104097254216	0.228036094307	0.104564008319	0.0	0.00108573254687	0.0512743999992	0.103046805456	0.0
1978.5	0.0299704401965	0.000227460524025	0.0	0.000847441421367	0.00465287611755	0.0	0.423325170922	0.00123291655721	0.00316935039891	0.303812781872	0.0857737532697	0.0	0.000928964883517	0.0413575568727	0.104701286964	0.0
1978.75	0.0397280956117	0.000274966283896	0.0	0.00121065741115	0.0041365806885	0.0	0.509961736377	0.00175051795389	0.00345974060507	0.234499908848	0.100421111367	0.0	0.00110187954059	0.0318890385144	0.0715657667984	0.0
1979.0	0.0466881428904	0.000287825678277	0.0	0.00242337144508	0.00340660811528	0.0	0.601188337626	0.00193527545219	0.00369443379355	0.166446771874	0.106514622249	0.0	0.00117042399943	0.0221525133924	0.0440916734849	0.0
1979.25	0.0486053068043	0.00025949651641	0.0	0.00499882824247	0.000915278410594	0.0	0.694552484176	0.00200053709744	0.00350521457244	0.107273647123	0.102420659946	0.0	0.00111744430129	0.0124085601665	0.0219425426434	0.0
1979.5	0.0446548206806	0.000199176736157	0.0	0.00846400534357	0.000123731002764	0.0	0.786205904484	0.00199076141846	0.00247462005529	0.0613021732395	0.088624594102	0.0	0.000942568695855	0.00194951775087	0.00306812649131	0.0
1979.75	0.0707858935624	0.000252698894669	0.0	0.0226271221422	9.06091654191e-05	0.0	0.702698240269	0.00197225950062	0.00258840182547	0.0590681149367	0.134377419391	0.0	0.00132692088914	0.00175379073511	0.00245852868837	0.0
1980.0	0.10483277957	0.000281659821327	0.0	0.0464074792754	7.84623787983e-05	0.00275724846521	0.606624840183	0.00144451251223	0.00222410666055	0.0472926958567	0.183200601143	0.0	0.00153906973797	0.00147267849437	0.00184386590176	0.0
1980.25	0.133059468076	0.000246559240638	0.0	0.0958833664092	5.33373051176e-05	0.00233073959721	0.504249876217	0.00101139606874	0.00159206823955	0.0291000285807	0.228965980863	0.0	0.00143406905269	0.000979192412819	0.00109391793703	0.0
1980.5	0.154247443773	0.000170331137842	0.0	0.173042325776	4.03150622112e-05	0.00184542197272	0.396324274203	0.000601702303502	0.000802269738002	0.00785438199529	0.263639341453	0.0	0.00105625462993	0.000188472915837	0.000187465039282	0.0
1980.75	0.243534194766	0.000213603398217	0.0	0.105060477095	3.84688584467e-05	0.00328807505882	0.382386526991	0.000703575174223	0.00102347410236	0.00702664069681	0.254731669589	0.0	0.00132008924775	0.000356343109823	0.000316861912996	0.0
1981.0	0.321705383029	0.000207309278005	0.0	0.0478244212362	3.76002121871e-05	0.0051126126355	0.369676140226	0.000776393570567	0.00111276303635	0.00628838143281	0.244885100865	0.0	0.00149486248993	0.000489818980384	0.000389213007234	0.0
1981.25	0.380786804745	0.000160967434658	0.0	0.00978437495224	3.66761243524e-05	0.00730568021476	0.356073209619	0.000908752858955	0.0010248939194	0.00561042824469	0.235982334333	0.0	0.00147417644272	0.000499202803686	0.000352498306276	0.0
1981.5	0.408439058634	9.10748676344e-05	0.0	0.00463049186568	3.58159591821e-05	0.00988111148178	0.342766915878	0.00116350701686	0.000755205082182	0.00493953242777	0.225669195614	0.0	0.00119011315796	0.000269131350425	0.000168846664716	0.0
1981.75	0.367817779972	0.000109362013261	0.0	0.00576285732736	3.85370903872e-05	0.019558094143	0.361001922688	0.00215911860467	0.00100925515095	0.00698771187588	0.233258758856	0.0	0.00151336195493	0.000503065261	0.000280175062545	0.0
1982.0	0.329080800609	0.000118313426122	0.0	0.00653921503838	4.15695821511e-05	0.0347553683385	0.378756451279	0.00359523591271	0.0011575529799	0.00924763319853	0.233947213026	0.0	0.00173419769641	0.000687496935576	0.00033895197754	0.0
1982.25	0.293630388173	0.000117768258483	0.0	0.00680634495754	4.62267930493e-05	0.0569238930884	0.395028858727	0.00543164818329	0.00110614111939	0.0114686472279	0.226680784183	0.0	0.00175111494622	0.000702206999177	0.000305977344469	0.0
1982.5	0.256444301371	0.000106541047516	0.0	0.0108923901052	5.04065171044e-05	0.0880326909175	0.409094710409	0.00778895249529	0.000665595146311	0.0133714742646	0.211549278671	0.0	0.00150875870515	0.000357428030377	0.000137472319376	0.0
1982.75	0.216034181883	0.000120312105053	0.0	0.0157906878431	5.07739158941e-05	0.0838023481832	0.41253917042	0.0145312739727	0.000841080954594	0.0211859682972	0.232518044056	0.0	0.00176384168693	0.000615909675411	0.000206407005917	0.0
1983.0	0.178696050247	0.000119514855056	0.0	0.0219437810659	5.22877490871e-05	0.0794613721586	0.415174331624	0.0242391065411	0.000869683989918	0.0309724881072	0.24569693167	0.0	0.00178098475972	0.000768309782504	0.000225157450151	0.0
1983.25	0.145495919762	0.000107524324794	0.0	0.0275613793303	5.27282746585e-05	0.07474388016	0.415211383518	0.0373616012026	0.000726823080096	0.0428525789813	0.253509273456	0.0	0.0015022388839	0.000697874223421	0.000176794803267	0.0
1983.5	0.116641930282	8.83681416782e-05	0.0	0.0321097692989	5.32217216926e-05	0.0699283213869	0.412053615362	0.0545633107526	0.000338409815291	0.0566861545197	0.256207359861	0.0	0.00101020852873	0.00026209187475	5.72384554052e-05	0.0
1983.75	0.102400210681	8.84536789192e-05	0.0	0.0203081605555	5.52835493245e-05	0.0511523604568	0.460579311288	0.0420878686785	0.000566907669437	0.0495541633036	0.271052226872	0.0	0.00139415059842	0.000641289172164	0.000119613497629	0.0
1984.0	0.0926721757553	8.53473637705e-05	0.0	0.00610785898607	7.9322843975e-05	0.0336549757513	0.509664333839	0.0285532115711	0.000744028194753	0.0419427068167	0.283059050335	0.0	0.00172000040163	0.00148404004297	0.000232948098762	0.0
1984.25	0.0748448258216	6.82304825701e-05	0.0	0.00254660242298	8.12745454144e-05	0.017993782999	0.55601722619	0.0154461771865	0.000837830190383	0.0343751191525	0.292488024547	0.0	0.00181011456701	0.0030874293363	0.000403362558723	0.0
1984.5	0.0570174294605	4.71500313999e-05	0.0	0.0016031010676	6.11947216041e-05	0.00250095804851	0.60088902889	0.00269056136627	0.000793524996539	0.0271263159373	0.299422763233	0.0	0.0015298680401	0.00570615699155	0.000611947216041	0.0
1984.75	0.0827419037406	5.8239246826e-05	0.0	0.00219401300543	6.52681214429e-05	0.00231049149908	0.533050772574	0.00236772662096	0.0010734095665	0.0374277532102	0.321867230583	0.0	0.00194398589405	0.0137163467525	0.00118285918553	0.0
1985.0	0.114948898104	6.32436778909e-05	0.0	0.00282889975074	7.12746211152e-05	0.00196456948623	0.462121554349	0.00166039751161	0.00120062601202	0.0491453570608	0.334855197074	0.0	0.00213623089765	0.0271696847955	0.00183406665884	0.0
1985.25	0.15316501425	5.92060370088e-05	0.0	0.00322020631799	7.12479428411e-05	0.00149520330751	0.389640950508	0.00114197406976	0.00114398105407	0.0614648978445	0.337504515715	0.0	0.00190763858227	0.0468018705094	0.00238329386264	0.0
1985.5	0.196377201183	4.61400812868e-05	0.0	0.00320974478517	0.0	0.00103514269322	0.317774764184	0.000779366155649	0.000892710268375	0.0733908145129	0.329372976356	0.0	0.00127286441637	0.0731811780566	0.00266709730743	0.0
1985.75	0.24193836579	6.02288697049e-05	0.0	0.00468078699056	0.0	0.00141838988155	0.295176671351	0.00092451314997	0.00116743625778	0.0574101586027	0.343523388878	0.0	0.00171049989962	0.0502168239309	0.00177273639831	0.0
1986.0	0.29078047635	7.32568384757e-05	0.00166784747324	0.00604218389674	0.0	0.00186955465863	0.271847095918	0.000857004658332	0.00129152809751	0.0419831930749	0.350516912295	0.0	0.00199700148721	0.0300533671051	0.00102057814698	0.0
1986.25	0.346351373721	8.62808441477e-05	0.00201656391555	0.00613797912204	0.0	0.00239680158917	0.246945808607	0.000765491675403	0.0012631114277	0.0281325715203	0.349656130705	0.0	0.00188714264932	0.0139072681579	0.00045347606459	0.0
1986.5	0.407253268724	9.82773386497e-05	0.00257727306459	0.00443852551901	0.0	0.00289817866018	0.221418843978	0.000682927220617	0.00106299978539	0.016447414604	0.34131819996	0.0	0.00129264785224	0.000496400843179	1.50424497933e-05	0.0
1986.75	0.403398162965	0.000165543811421	0.00459208499922	0.00614217705161	0.0	0.00451884440387	0.204441590625	0.000812669619701	0.00120395499215	0.0224246650246	0.34983520866	0.0	0.00168252710153	0.000759494940881	2.30758040162e-05	0.0
1987.0	0.398299822961	0.000251766629386	0.00735940940163	0.00735640023873	0.0	0.00647973078023	0.188341499867	0.00075730599676	0.0011685582599	0.0296843889644	0.357490558751	0.0	0.00189276346475	0.000892718327307	2.50763575086e-05	0.0
1987.25	0.393693177033	0.00035893466587	0.0112011678411	0.00658815555707	0.0	0.00867659385039	0.172443041681	0.000676762289001	0.00100261079852	0.0383288082166	0.36458437772	0.0	0.00165230259596	0.000773012925658	2.10548267689e-05	0.0
1987.5	0.389473916263	0.000487995999836	0.0164165060889	0.00362840557578	0.0	0.0109914335158	0.156863157705	0.000629284369398	0.000710450028508	0.0484438739467	0.371230681822	0.0	0.000867771120858	0.00025051129355	6.0122710452e-06	0.0
1987.75	0.349604032543	0.000941180715718	0.0324792544325	0.00506774195812	0.0	0.0180588423377	0.147931757883	0.00072267443667	0.000777802167622	0.10295354336	0.339741180315	0.0	0.00123786814048	0.000472093841431	1.20278685715e-05	0.0
1988.0	0.304236830478	0.00155298016894	0.0541078329314	0.00591835732771	0.0	0.0270749568422	0.13778841597	0.000657261284405	0.000770478548334	0.185057124622	0.280797851076	0.0	0.00139668022936	0.000627203603716	1.4026917655e-05	0.0
1988.25	0.256431033222	0.00231570280879	0.0801451520982	0.00481069229698	0.0	0.0379436719314	0.125715018314	0.00053685843664	0.000706129100432	0.293827830701	0.195872199647	0.0	0.00111077613103	0.000572916092832	1.20192187308e-05	0.0
1988.5	0.207446659405	0.00321665411908	0.109462349229	0.00160081852985	0.0	0.0503772285316	0.11216441878	0.000395449230326	0.000514584568069	0.423503099521	0.0907591023403	0.0	0.000460523154303	9.71103173205e-05	2.00227458393e-06	0.0
1988.75	0.316711236642	0.0110783930771	0.106149654958	0.00412347385395	0.0	0.0406478170728	0.0991406508218	0.00046673277045	0.000700099155674	0.319253227567	0.100784231243	0.0	0.000654026822111	0.000285448153601	5.00786234388e-06	0.0
1989.0	0.444339168155	0.0288102032088	0.0858426871762	0.00809069429936	0.0	0.032099363902	0.0864876992	0.00046072287419	0.000765200599741	0.21377240891	0.0977413561879	0.0	0.000777219457329	0.000800255601038	1.30204290532e-05	0.0
1989.25	0.577087195079	0.0616467232872	0.0504648114267	0.0109395670038	0.0	0.0247101625613	0.0740633922071	0.000411585686432	0.000757077321028	0.119100479983	0.0778477773872	0.0	0.000712013194776	0.00222416498678	3.50498759735e-05	0.0
1989.5	0.697255337678	0.11472027867	0.00859133359359	0.00857932194228	0.0	0.0185009459175	0.0618730168263	0.000339329149275	0.000664644705364	0.0435452388817	0.040632413441	0.0	0.000393381580133	0.00483368867802	7.10689368688e-05	0.0
1989.75	0.662958010967	0.073893687874	0.00714589749368	0.0108325195924	0.0	0.0273877663437	0.102891910163	0.000530809484464	0.00106161896893	0.0431998798167	0.0581626981146	0.0	0.00054783544906	0.011233130524	0.000154235208693	0.0
1990.0	0.609456296047	0.0411054859424	0.00439224127564	0.0113739307503	0.0	0.0367934133417	0.156286827485	0.000699471688432	0.00140696024435	0.0387525353343	0.0771964212704	0.0	0.000648364158189	0.0216134747509	0.000274577711505	0.0
1990.25	0.539862460277	0.0175754112658	0.0019919200425	0.00829749481219	0.0	0.0456948663198	0.221045983579	0.000723787755757	0.00140747646687	0.0307569697152	0.0950888695077	0.0	0.000648602047056	0.0364811083376	0.000425049873187	0.0
1990.5	0.460324474908	4.60958794292e-05	0.000557158890492	0.00297719256053	0.0	0.0530974426808	0.29545354337	0.000514069264069	0.000411856661857	0.0207511624178	0.108829365079	0.0	0.000554152637486	0.0558892496392	0.000594236010903	0.0
1990.75	0.437355052374	4.41172194521e-05	0.00082519253657	0.00484587549118	0.0	0.0370574616757	0.305835605203	0.000657747635467	0.000535422617896	0.026774138887	0.123644523499	0.0	0.000747987402529	0.0609328987119	0.000743976746215	0.0
1991.0	0.413787398069	4.11133082776e-05	0.000944603326769	0.00649489994425	0.0	0.0233403259383	0.31406656746	0.000616699624164	0.000604666460766	0.0340207612179	0.138666163948	0.0	0.000917528709122	0.0655877598662	0.000911512127423	0.0
1991.25	0.391190509617	3.91087222478e-05	0.00091053127695	0.0062904875554	0.0	0.0119020878041	0.320224223341	0.000603678225467	0.000619722829466	0.0425141894467	0.153812599025	0.0	0.000967690178697	0.0698311305429	0.00109404143519	0.0
1991.5	0.370113188325	3.71010632964e-05	0.000669824602216	0.00382241225097	0.0	0.00132861915859	0.325747335743	0.000595622475624	0.000540472246399	0.0523616330885	0.168825881702	0.0	0.000856332650139	0.0738030394795	0.00129853721537	0.0
1991.75	0.42895238745	4.31409414557e-05	0.00103337603952	0.00617718084984	0.0	0.00126713974555	0.309054681645	0.000723363227665	0.00075546811433	0.0362634727655	0.164231544456	0.0	0.00102033342931	0.0493251452495	0.00115276608681	0.0
1992.0	0.490325000928	4.91498579168e-05	0.00131902169715	0.00844775721174	0.0	0.00112643449879	0.291105580916	0.000649981794491	0.00086563933433	0.022690182366	0.153059678961	0.0	0.00108932134077	0.0284156392842	0.000856611809407	0.0
1992.25	0.554689058579	5.51376787839e-05	0.0012932291933	0.00823055168756	0.0	0.000911275454811	0.271650310826	0.00060150195037	0.000824057672007	0.0122505897225	0.135892323131	0.0	0.00100450825712	0.012136304352	0.000461151495284	0.0
1992.5	0.620283451313	6.21208250046e-05	0.000677317382309	0.00613092464844	0.0	0.000622210198837	0.250951099889	0.000569106912946	0.000621208250046	0.00506885893062	0.11387849367	0.0	0.000773504466187	0.000345672332687	1.60311806464e-05	0.0
1992.75	0.511444265734	5.11397136978e-05	0.000835281990398	0.0127558489794	0.0	0.000936558678309	0.348222343442	0.000975665518196	0.000960624425932	0.00367403747037	0.11870129193	0.0	0.000862355956473	0.000549501237381	3.10849240124e-05	0.0
1993.0	0.397260631124	4.01108262128e-05	0.000779152799184	0.0184369412687	0.0	0.00117324166673	0.459936805393	0.00101781221515	0.00120432755704	0.00225723674513	0.116365517926	0.0	0.00081424977212	0.000668848027099	4.51246794894e-05	0.0
1993.25	0.286593426859	2.90660671707e-05	0.000541230216282	0.0212382745982	0.0	0.00112154928152	0.580139657441	0.00132400947353	0.00114460167962	0.00102933968911	0.105613058482	0.0	0.000605376019693	0.000574305396165	4.61047962018e-05	0.0
1993.5	0.183476276733	1.80138706804e-05	0.000238183401219	0.0226754601043	0.0	8.4064729842e-05	0.704885762037	0.00193048647459	7.10547121283e-05	0.000101077829929	0.0860952933759	0.0	0.000324249672248	9.10701239955e-05	9.00693534021e-06	0.0
1993.75	0.20170730901	2.00364864418e-05	0.00044080270172	0.0174227267855	0.0	0.000221403175182	0.667167912769	0.00702679579514	8.61568916998e-05	0.000111202499752	0.105105396928	0.0	0.000506923106978	0.000165301013145	1.80328377976e-05	0.0
1994.0	0.221985566327	2.20300269267e-05	0.000786071415339	0.0083473774755	0.0	0.000339462687643	0.623933421253	0.0162601626016	0.000158215647928	0.000137186985862	0.126703697139	0.0	0.000686936294169	0.000564769781212	7.10969050816e-05	4.00545944122e-06
1994.25	0.235130085469	2.40305668811e-05	0.00143082000304	0.00425341033795	0.0	0.000420534920419	0.575701292043	0.0292051489495	8.41069840838e-05	0.000184234346088	0.151101200727	0.0	0.000731931016253	0.00150691679817	0.00021627510193	1.00127362004e-05
1994.5	0.243566356832	2.50297353256e-05	0.00240585815949	0.0020834751685	0.0	0.000948126374132	0.522595843863	0.044794215528	6.10725541944e-05	0.000253300921495	0.17822573217	0.0	0.000507603032402	0.00387660540722	0.000630749330204	2.60309247386e-05
1994.75	0.268289799786	2.70477663554e-05	0.00588739714336	0.00340701679165	0.0	0.00270878371204	0.464662594141	0.0562994247842	0.000132233524404	0.000474838564906	0.180525808578	0.0	0.000694226003122	0.0141850507997	0.00260760503048	9.81733741788e-05
1995.0	0.28774255183	3.00420287983e-05	0.0118105229216	0.0045323407447	0.0	0.00537051334817	0.402636288167	0.0656959085761	0.00017624656895	0.000783095550675	0.178644924249	0.0	0.000779089946836	0.0344171495923	0.00711395241943	0.000267374056305
1995.25	0.30061491553	3.20320640962e-05	0.0205335540876	0.00385185570756	0.0	0.0088288376665	0.338031369401	0.0715706422129	0.000108108216325	0.00116116232349	0.172375547923	0.0	0.000606607213821	0.0663574237812	0.0153683837521	0.00055956011968
1995.5	0.304759827905	3.40109175045e-05	0.0320933019499	0.000643206469277	0.0	0.0128441229635	0.272679530129	0.0736906547002	3.60115597107e-05	0.00156550252631	0.161641887046	0.0	0.000129041422297	0.110310409641	0.0285201549697	0.00105233780043
1995.75	0.280603053099	3.4030082593e-05	0.0559884938285	0.00293559506604	0.0	0.00878977015682	0.296995544061	0.088201970542	4.50398151966e-05	0.00428478775237	0.159917366952	0.0	0.000280247739001	0.0764085451539	0.0236138746652	0.00190168108608
1996.0	0.245723454388	3.30312475602e-05	0.0863867218389	0.00684847866081	0.0	0.00510482916839	0.320805481986	0.10405944023	0.000116109839909	0.00898750217706	0.154904539695	0.0	0.000461436518947	0.0469053724824	0.0172062771382	0.0024573246291
1996.25	0.201767411031	3.20400821428e-05	0.120559820335	0.0138192879292	0.0	0.0012455581933	0.343280443835	0.120859194853	0.000775970739395	0.015849828135	0.146530309417	0.0	0.000558698932364	0.0226993969456	0.00982429018702	0.00219774938448
1996.5	0.153429033186	3.10605369866e-05	0.155792639855	0.0232893910231	0.0	0.000120234336722	0.362304130751	0.138001965831	0.00334952823052	0.02483440225	0.135549185362	0.0	0.000377736207869	0.00174540178808	0.000887730186133	0.000287560455327
1996.75	0.192449374869	3.21636809725e-05	0.129926194403	0.0195715998717	0.0	0.000246253182445	0.334607819192	0.0868107800597	0.0117678867758	0.0386044580872	0.173407470618	0.0	0.000666391265148	0.00640459297364	0.00381240131027	0.00169261371118
1997.0	0.230587464472	3.33665988212e-05	0.098473933103	0.00971878023848	0.0	0.000324566006716	0.287039705241	0.0468507491813	0.0263343353424	0.0563814631355	0.21118731503	0.0	0.000928198112664	0.015278868933	0.0106186672976	0.00624258730674
1997.25	0.254389797436	3.17192985328e-05	0.0634815715992	0.00452869726795	0.0	0.000445093382638	0.223105360254	0.0201642650383	0.04426990872	0.0773807635756	0.243977681892	0.0	0.000875861920777	0.0277523398099	0.0224838666439	0.0171130731601
1997.5	0.260754195047	2.92283201545e-05	0.0316250424072	0.00113781674887	0.0	0.000557425820089	0.153021738563	0.00564419739555	0.0591737780213	0.099806362379	0.267107179206	0.0	0.000238002035544	0.0422516245205	0.0398809989822	0.0387724105535
1997.75	0.254657679178	2.78964813238e-05	0.0282808328443	0.00268736103419	0.0	0.00149401155534	0.166332253292	0.00928229585975	0.0580453452138	0.0948841986064	0.273195407619	0.0	0.000478372994553	0.0475635006571	0.0301189010026	0.0329519436615
1998.0	0.245778166515	2.74921927264e-05	0.0253702027396	0.00525406349882	0.0	0.00315549278737	0.179017958511	0.0142450287497	0.0555647761881	0.0903159260236	0.280456003837	0.0	0.000736179827451	0.0515498978207	0.0210101446191	0.0275186666897
1998.25	0.237032976851	2.61011943304e-05	0.0223155172604	0.00770888735628	0.0	0.00579145346508	0.189263775658	0.0204844180889	0.0533879852187	0.0855898317778	0.287308896592	0.0	0.000779020261554	0.0542904842073	0.0131911420578	0.0228295100103
1998.5	0.231609534574	2.5006751823e-05	0.0195272723635	0.00915147089714	0.0	0.00956558270733	0.20000500135	0.0284536824943	0.0512858471787	0.079314414892	0.289092054855	0.0	4.80129635001e-05	0.0561231532514	0.0068738559411	0.0189251097796
1998.75	0.232519305155	2.50131569205e-05	0.0126806700324	0.00797219337371	0.0	0.0120703490036	0.202254385807	0.0284929873113	0.0562996135968	0.0630361570186	0.266177009107	0.0	0.000162085256845	0.079800975313	0.0189259550524	0.0195833008162
1999.0	0.230047803232	2.40116696715e-05	0.00724352035089	0.00533059066706	0.0	0.0148402123432	0.200846611453	0.02804462969	0.0613588203867	0.0488437380567	0.240920087162	0.0	0.000326158513037	0.101465312142	0.043578178995	0.0171303253381
1999.25	0.222946850236	2.30128872168e-05	0.00278055711198	0.00307572240455	0.0	0.0175958536781	0.196942287681	0.0271672136396	0.0645731609701	0.0368036100216	0.214180941327	0.0	0.000472264468102	0.114864324021	0.0872468582406	0.0113273433123
1999.5	0.211071206637	2.10140584051e-05	0.000164109789449	0.000951636644915	0.0	0.0198112537287	0.187737596452	0.0256451566098	0.0692943579255	0.0268979947585	0.187211244322	0.0	0.000226151295216	0.114112341156	0.156828918547	2.70180750922e-05
1999.75	0.223418190558	2.20321669638e-05	0.0002653874657	0.00189676928315	0.0	0.0134836861818	0.196170408797	0.0315470587057	0.0666382919062	0.030471488373	0.188490195686	0.0	0.000409598013099	0.13213091113	0.11501692471	3.9057023254e-05
2000.0	0.236007769012	2.40278723319e-05	0.000323375115134	0.0029273957791	0.0	0.00787913980217	0.202144487606	0.0378679267951	0.065803331865	0.0343087982059	0.189170437708	3.7042969845e-05	0.000573665451924	0.145684994594	0.0771935445116	5.40627127468e-05
2000.25	0.250003753825	2.50255009855e-05	0.000292297851511	0.00267572656537	0.0	0.00281887243101	0.206680607539	0.0445323784937	0.0643645875147	0.0383380664898	0.189333931276	4.20428416556e-05	0.000549560001642	0.154474409423	0.0457496188616	0.000119121384691
2000.5	0.266257820876	2.70030243387e-05	2.90032483638e-05	0.000266029795337	0.0	0.000500056006273	0.2078892836	0.0512697422111	0.0627340262109	0.0426037716224	0.189555230186	8.70097450915e-05	5.10057126398e-05	0.15748963884	0.0210503576401	0.000190021282384
2000.75	0.253937592719	2.5008527908e-05	7.70262659567e-05	0.000881300523479	0.0	0.00199367984483	0.246682118602	0.0421003562215	0.0668477950981	0.0311336165632	0.200600404738	0.000349119049596	0.000160054578611	0.132898318327	0.021714404612	0.000599204328676
2001.0	0.240028890458	2.40086911462e-05	0.000121043817862	0.00181365654367	0.0	0.00534393450429	0.288024264784	0.0306070797629	0.0707055954255	0.0204574055808	0.209009661497	0.000906328090769	0.000322116606211	0.10961267979	0.0217548752648	0.00126845918222
2001.25	0.226071167755	2.30089734997e-05	0.000120046818259	0.0021058212703	0.0	0.0111603525375	0.330062724463	0.0178049439281	0.0739018217105	0.0112263782875	0.214235551865	0.00181470773602	0.00046318064045	0.0879242904733	0.0209891857825	0.00209681775893
2001.5	0.213748259916	2.10010080484e-05	2.10010080484e-05	7.9003792182e-05	0.0	0.0202769732947	0.371922852297	0.00340216330384	0.0767916860009	0.00344716546394	0.216585396099	0.00314615101525	2.20010560507e-05	0.0681892730851	0.0194119317727	0.00293514088676
2001.75	0.223518620216	2.20067560741e-05	0.000230070631684	0.000436133893105	0.0	0.0340314476544	0.325358885178	0.00203362432267	0.0781850027959	0.00277085065115	0.214420827194	0.0020626332284	5.50168901853e-05	0.0923123398883	0.0219307327349	0.00263180796505
2002.0	0.231212791665	2.30051531543e-05	0.0010442339084	0.00120827065263	0.0	0.0503452773421	0.277243102455	0.000484108440291	0.0784925823384	0.00221249559901	0.210522156963	0.00110124667926	0.000136030470825	0.120393968249	0.0235232692123	0.00205746087124
2002.25	0.236169525397	2.40047289316e-05	0.00313861830781	0.00202739939768	0.0	0.0674982971645	0.227410799928	0.000147028964706	0.0782924236075	0.00172734028604	0.204753336407	0.000416081968148	0.000261051427131	0.152742090192	0.0241527580933	0.00123924413109
2002.5	0.240083288079	2.50024252352e-05	0.00712769138606	0.000226021924127	0.0	0.0839381419998	0.179287390877	0.000217021051042	0.076943463516	0.0012971258212	0.197547162075	2.00019401882e-05	3.9003783367e-05	0.189481379694	0.0237463033914	2.10020371976e-05
2002.75	0.266799978793	2.8009551257e-05	0.0113708774692	0.000912311098084	0.0	0.109476331429	0.173109030179	0.00069323639361	0.0839626312573	0.00423244326315	0.171466470066	8.70296771199e-05	0.000115039228377	0.156467355368	0.0212522470162	2.70092101407e-05
2003.0	0.291438837838	3.10107297125e-05	0.0162846344835	0.00230779849828	0.0	0.1390471103	0.162570249306	0.00170158874971	0.0913005900041	0.00918217703325	0.141804064206	0.000202069916191	0.000200069223951	0.125459408955	0.0184343782949	3.60124603113e-05
2003.25	0.314033738112	3.40122103835e-05	0.0225741041034	0.00296406409901	0.0	0.172093781668	0.148101168319	0.00330018476633	0.0985753885645	0.01530849575	0.110412638137	0.000368132159445	0.000240086190943	0.0966386932909	0.0153205000595	3.50125695125e-05
2003.5	0.335864899571	3.70034043132e-05	0.030477803958	0.000149013709261	0.0	0.208157150458	0.129790940767	0.00532749012909	0.10613576449	0.0210659380663	0.0797873404353	0.000517047568376	5.40049684571e-05	0.0705834936814	0.012052108794	0.0
2003.75	0.304641445601	3.30109926606e-05	0.0242850869339	0.000673224183653	0.0	0.178317379687	0.163062299746	0.00425241605455	0.108286059258	0.0171307045246	0.0820923367481	0.0016205396397	0.000124041305755	0.100642513957	0.0148389413675	0.0
2004.0	0.272102800793	2.9009253952e-05	0.0190360725071	0.00163452141233	0.0	0.144921229872	0.196640728392	0.00288692092778	0.109492928244	0.013227219483	0.0820121618796	0.00372018673957	0.000205065415868	0.13682764802	0.0172635070588	0.0
2004.25	0.239796535909	2.50078774814e-05	0.0148456763881	0.00208665729705	0.0	0.110434786958	0.228430955751	0.00131641467062	0.108783266729	0.00961602904915	0.0791289256116	0.00694918899453	0.000233073418127	0.179220454443	0.0191330269035	0.0
2004.5	0.210369308096	2.20010780528e-05	0.011659571319	0.000126006174303	0.0	0.0767937628944	0.255497519378	0.000223010927535	0.106910238602	0.00643831547746	0.0736776102029	0.011245551032	3.20015680768e-05	0.226792112814	0.0202129904365	0.0
2004.75	0.339422968252	3.80060429608e-05	0.0365208068083	0.000834132627088	0.0	0.0500729616009	0.184897398686	0.000636101140081	0.0974494944696	0.0133991304617	0.0844734312756	0.0267652556757	0.000111017651807	0.153970481307	0.0114088140014	0.0
2005.0	0.484374593713	5.80052204698e-05	0.0918032622936	0.00369233230991	0.0	0.0228480563251	0.0943344901041	0.000906081547339	0.0624076166855	0.0232370913382	0.0788620975888	0.0491284215579	0.000231020791871	0.0830994789531	0.00501745157064	0.0
2005.25	0.444000064007	4.90051945506e-05	0.0508113860069	0.00671671197147	0.0	0.0190130153796	0.0868172026235	0.0018331943186	0.0721956527392	0.0449187613887	0.0760850650169	0.0948310520915	0.000394041768427	0.0976643524214	0.00467049507248	0.0
2005.5	0.365784460301	3.9001755079e-05	0.0235900615528	0.00781435164582	0.0	0.0163227345231	0.082979734088	0.00327914756164	0.0863268847098	0.0783485256837	0.0550594776765	0.157034066533	2.10009450425e-05	0.119039356771	0.00436119625383	0.0
2005.75	0.419689310911	4.40069530986e-05	0.0186819517484	0.00646402131537	0.0	0.0207712818625	0.0946189497941	0.00255340343774	0.064812240334	0.0486406852283	0.0750758619862	0.107494984208	5.40085333483e-05	0.133322064886	0.00777722880215	0.0
2006.0	0.470072502108	4.80080173389e-05	0.0140713499154	0.00492582261238	0.0	0.0256422822611	0.104307419339	0.00189731685191	0.0445194347456	0.0268574852	0.0871005457911	0.0601000367061	0.000106017704957	0.147491631102	0.0128601476447	0.0
2006.25	0.515025768891	5.20078531858e-05	0.00939041795311	0.00355353658402	0.0	0.0305966200896	0.11177787846	0.000848128067338	0.0267620410682	0.0125788994138	0.0856329305725	0.0233045189824	0.000152022955466	0.160382217715	0.0199430113947	0.0
2006.5	0.625425518723	6.3002772122e-05	0.0047002068091	6.3002772122e-05	0.0	0.0399017556772	0.130810755673	1.30005720252e-05	0.0133585877779	0.00496921864562	0.0793774926097	0.000209009196405	8.00035201549e-06	0.0979603102537	0.00314013816608	0.0
2006.75	0.664966151378	6.70071697672e-05	0.00304732606389	0.000377040343317	0.0	0.0241125800461	0.120018842016	4.50048155153e-05	0.0244416152528	0.00642168712052	0.0790244556168	0.00103311054283	2.50026752863e-05	0.0704435374585	0.00597663950043	0.0
2007.0	0.637603030118	6.40109458717e-05	0.00228139011771	0.0015422637271	0.0	0.0147525226814	0.125160402429	6.1010432784e-05	0.0464149369542	0.00921157517936	0.0875779758339	0.00350259894442	6.70114589595e-05	0.060531350861	0.0112299203164	0.0
2007.25	0.5361253779	5.40215005572e-05	0.0024929922109	0.00305821717043	0.0	0.00753299813326	0.142287630477	7.5029861885e-05	0.0954639946699	0.0139555543106	0.101819524171	0.00947777215332	0.000157062510879	0.0640624968738	0.0234373280566	0.0
2007.5	0.648293262452	6.50014300315e-05	0.00408808993798	0.00287206318539	0.0	1.30002860063e-05	0.133280932181	0.0	0.0907199958399	0.012349271684	0.080575772667	0.0053791183406	9.00019800436e-06	0.0142483134629	0.00810617833592	0.0
2007.75	0.496323544119	5.20064487997e-05	0.0270443534998	0.00138617188531	0.0	1.00012401538e-06	0.00313638891223	0.0	0.346903015974	0.0227188171333	0.0443044937572	0.00476559093328	1.30016121999e-05	0.02367193532	0.0296796802804	0.0
2008.0	0.438080767869	5.40132872687e-05	0.101770035429	0.00108926795992	0.0	3.00073818159e-06	0.00894119953509	0.0	0.316441844694	0.0452691362075	0.0348715784083	0.00570540352927	2.80068896949e-05	0.0156508501091	0.0320948953443	0.0
2008.25	0.435441363633	4.80265106339e-05	0.0429126878037	0.000611337458277	0.0	1.00055230487e-05	0.0290950604734	0.0	0.321333376024	0.0671030408786	0.034509048995	0.00820252779534	5.70314813777e-05	0.0178838718973	0.0427926215271	0.0
2008.5	0.58851735496	6.0088149315e-05	0.0100958105541	0.00162638590813	0.0	0.0	0.0702440480184	0.0	0.205642677808	0.0356543048652	0.0432314204939	0.0144832469232	6.0088149315e-06	0.0116190451392	0.0188196083655	0.0
2008.75	0.614919385096	6.30312004442e-05	0.0138588601358	0.000497246136838	0.0	0.0	0.284324740747	0.0	0.0538916763798	0.0167873097183	0.010505200074	0.00389692897985	6.00297147088e-06	0.000395195621833	0.000854422939355	0.0
2009.0	0.55498755014	5.80459724101e-05	0.0249267419796	0.000937742692212	0.0	0.0	0.26094967214	0.0	0.0787934043763	0.0454660090792	0.0190971249229	0.00781418883756	2.60206083218e-05	0.00174237996493	0.00520111928647	0.0
2009.25	0.407753506001	4.50610577332e-05	0.0450720726585	0.00140290093076	0.0	0.0	0.246334783632	0.0	0.178159405995	0.0608454455788	0.0239564610047	0.0107966294329	6.0081410311e-05	0.00483655353003	0.0207370987688	0.0
2009.5	0.351840666264	4.30015480557e-05	0.0821229564264	0.00304210951594	0.0	0.0	0.0736276505954	0.0	0.286517314623	0.0840140245049	0.0332801980871	0.0164995939854	1.80006480233e-05	0.00911332807981	0.0598811557216	0.0
2009.75	0.16191732005	1.90087250048e-05	0.0298857175444	0.000679311804118	0.0	0.0	0.290894520585	0.0	0.395865702357	0.0430447575437	0.0148208027485	0.00779457771117	2.50114802694e-05	0.00894310488514	0.0461101645655	0.0
2010.0	0.193589231575	2.20205010865e-05	0.030240153583	0.000685638329285	0.0	0.0	0.175708584692	0.0	0.409584323005	0.0622309370023	0.018525247005	0.010331618737	9.20857318163e-05	0.019402063321	0.0795880965179	0.0
2010.25	0.242570230495	2.80151561995e-05	0.0353781395735	0.000795430327807	0.0	0.0	0.0459418545433	0.0	0.491185731481	0.0934065329343	0.025293683883	0.0149600934105	0.000245132616746	0.0129930292288	0.0372021263504	0.0
2010.5	0.228105543789	2.89999420001e-05	0.0582458835082	0.00286699426601	0.0	0.0	0.0709938580123	0.0	0.459908080184	0.0661518676963	0.0287079425841	0.0180049639901	0.000439999120002	0.0232139535721	0.0433319133362	0.0
2010.75	0.223356223356	8.20000820001e-05	0.202193202193	0.016755016755	0.0	0.0	0.016785016785	0.0	0.294798294798	0.0532180532181	0.016792016792	0.015351015351	0.001098001098	0.045785045785	0.113786113786	0.0
2011.0	0.133822	0.000157	0.199728	0.045214	0.0	0.0	0.021401	0.0	0.315856	0.034319	0.010525	0.014195	0.002172	0.064294	0.158317	0.0
2011.25	0.108826	0.000193	0.055296	0.073444	0.0	0.0	0.080239	0.0	0.613659	0.006396	0.002646	0.005417	0.001458	0.026107	0.026319	0.0
2011.5	0.298527	0.000934	0.034562	0.028465	0.0	0.0	0.293778	0.0	0.197558	0.007946	0.004139	0.013635	0.004342	0.109633	0.006481	0.0
2011.75	0.288501288501	0.00635700635701	0.041631041631	0.0591150591151	0.0	0.0	0.141891141891	0.0	0.236308236308	0.028618028618	0.00613400613401	0.039741039741	0.004606004606	0.126165126165	0.020932020932	0.0
2012.0	0.245204	0.020989	0.047093	0.091653	0.0	0.0	0.056305	0.0	0.410051	0.054638	0.004418	0.043179	0.002027	0.020164	0.004279	0.0
2012.25	0.257156257156	0.02367002367	0.0651330651331	0.0982740982741	0.0	0.0	0.027451027451	0.0	0.363271363271	0.0851010851011	0.002569002569	0.042771042771	0.000452000452	0.026949026949	0.00720200720201	0.0
2012.5	0.178919	2.6e-05	0.085169	0.048029	0.0	0.0	0.0397	0.0	0.534671	0.025182	0.000368	0.01465	6.2e-05	0.054951	0.018273	0.0
2012.75	0.22838145706	3.01086923795e-05	0.0742550607694	0.081677857064	0.0	0.0	0.0342446230894	0.0	0.400452634009	0.0546191752226	0.00144320998806	0.0628900330192	0.00023484780056	0.0476881542368	0.014082839049	0.0
2013.0	0.233437387779	2.80866754805e-05	0.0477553730813	0.124217334695	0.0	0.0	0.0270123601434	0.0	0.270507787031	0.0730644769759	0.00373954022112	0.165753515348	0.000459417763217	0.0428753132166	0.0111494070702	0.0
2013.25	0.177476745363	2.10426534586e-05	0.0295168306157	0.156237693805	0.0	0.0	0.0377595385847	0.0	0.322106910708	0.0607270938192	0.00412536210899	0.134879400545	0.000305619490708	0.0625978859147	0.0142458763914	0.0
2013.5	0.169045621048	1.90262943388e-05	0.0247181604978	0.227476372347	0.0	0.0	0.0543260786407	0.0	0.298546591389	0.0133704780006	0.00348882155138	0.0835704944233	1.70235265136e-05	0.103664264013	0.0217570682683	0.0
2013.75	0.257518505513	2.60112628768e-05	0.00122753152115	0.0407966649559	0.0	0.0	0.331296451363	0.0	0.250474455439	0.000328142085523	7.30316226926e-05	0.00117750986177	1.00043318757e-06	0.0879500823857	0.0291306135557	0.0
2014.0	0.337858182491	3.40113938169e-05	0.00275592323428	0.0303261592634	0.0	0.0	0.0416889658035	0.0	0.569532793486	0.00104735086254	0.000196065682003	0.00224175098658	4.00134044905e-06	0.0082797737242	0.00603502173228	0.0
2014.25	0.345100537623	3.60619183137e-05	0.0108035496948	0.0662477473823	0.0	0.0	0.0361510713896	0.0	0.490761637732	0.00656727601291	0.0010157440325	0.00852163164153	2.70464387353e-05	0.014051125783	0.0207165703513	0.0
2014.5	0.403955081175	0.0	0.0378833827349	0.0898285822521	0.0	0.0	0.0596224255601	0.0	0.301232386207	0.0345182994038	0.00424161701322	0.026928726729	8.76533682066e-05	0.0119309331759	0.0297709123809	0.0
2014.75	0.494360448994	0.0	0.000487294181004	0.0917449351547	0.0	0.0	0.0775320207537	0.0	0.183772199515	0.0558208043469	0.0107506138902	0.0462607958268	0.000240130534557	0.0114438777766	0.0275868790265	0.0
2015.0	0.452611731787	0.0	0.000689466638257	0.126037717644	0.0	0.0	0.0772252887518	0.0	0.156155148085	0.0655686793196	0.00639716494535	0.0489129342333	0.000335687838452	0.01986789578	0.0461982849769	0.0
